# Supplementary material for: Chromosome-level genome assembly and annotation of a novel potato common scab pathogen
Source: Front Plant Sci. 2026 Mar 13;17:1749870. doi: 10.3389/fpls.2026.1749870 (PMC13022933; doi:10.3389/fpls.2026.1749870)
Supplement: Supplementary file 2 [file Table1.xlsx]

## Sheet: Table S1
Table S1. Strains used in this study
Sequence number	Source of collection	Strain number
1	RH × diploid parent 1 progeny	A1
2	RH × diploid parent 1 progeny	A2
3	RH × diploid parent 1 progeny	A3
4	RH × diploid parent 2 progeny	B1
5	RH × diploid parent 2 progeny	B2
6	RH × diploid parent 2 progeny	B3
7	RH × diploid parent 3 progeny	C1
8	RH × diploid parent 3 progeny	C2
9	RH × diploid parent 3 progeny	C3
10	RH × diploid parent 3 progeny	C4
11	RH × diploid parent 3 progeny	C5
12	Progeny of self-pollinated RH	D1
13	Progeny of self-pollinated RH	D2
14	Progeny of self-pollinated RH	D3
15	Progeny of self-pollinated RH	D4
16	Progeny of self-pollinated RH	D5
17	Progeny of self-pollinated RH	D6
18	Progeny of self-pollinated RH	D7
19	Progeny of self-pollinated RH	D8
20	Progeny of self-pollinated RH	D9
21	Progeny of self-pollinated RH	D10
22	Progeny of self-pollinated RH	D11
23	Progeny of self-pollinated RH	D12
24	Progeny of self-pollinated RH	D13
25	Progeny of self-pollinated RH	D14
26	Progeny of self-pollinated RH	D15
27	Progeny of self-pollinated RH	D16
28	Progeny of self-pollinated RH	D17
29	Progeny of self-pollinated RH	D18
30	Progeny of self-pollinated RH	D19
31	Progeny of self-pollinated RH	D20

## Sheet: Table S2
Table S2. Pairwise sequence similarity matrix of D6 and re-isolated strains
	D6	D6-1	D6-2	D6-3
D6		100	99.93	100
D6-1	100		99.93	100
D6-2	99.93	99.93		99.93
D6-3	100	100	99.93

## Sheet: Table S3
Table S3. PacBio HiFi sequencing data statistics
CG	0.703
Num_seqs	227696
Sum_len	4523990842
Min_len	103
Avg_len	19868.6
Max_len	46041
Coverage	452×

## Sheet: Table S4
Table S4. Genome composition and size
Genome	Contig1	Contig2	Contig3	All
size (bp)	9868305	119810	47762	10035877

## Sheet: Table S5
Table S5. Genome assembly quality control
Number sequences	Sum length	Min length	Average length	Max length	Contig N50	GC (%)
3	10035877	47762	3.34529e+06	9868305	9.86 Mb	70.4

## Sheet: Table S6
Table S6. Gene structure annotation
Contig1	8991
Contig2	131
Contig3	44
All	9166

## Sheet: Table S7
Table S7. Statistics of gene structure annotation categories
CDS	9061
tRNA	86
rRNA	18
tmRNA	1

## Sheet: Table S8
Table S8. Statistics of BUSCO completeness assessment
C:99.4%[S:98.9%,D:0.6%],F:0.3%,M:0.2%,n:1438
Complete BUSCOs (C)	1430
Complete and single-copy BUSCOs (S)	1422
Complete and duplicated BUSCOs (D)	8
Fragmented BUSCOs (F)	5
Missing BUSCOs (M)	3
Total BUSCO groups searched	1438

## Sheet: Table S9
Table S9. Gene function annotation
NT	8937
EggNOG	8644
COG	7460
PFAMs	7277
KEGG	3408
GOs	744
Swiss-prot	710
PHI	220
Prophage virus	160
VFDB-B	141
CAZy	129
VFDB-A	61
CARD	48

## Sheet: Table S10
Table S10. Genomic island prediction
Island number	Island start	Island end	Length	Gene number	Method	Gene ID	Gene start	Gene end	Strand	Product
1	1	7363	7362	6	Predicted by at least one method		199	1161	1	hypothetical protein
1	1	7363	7362	6	Predicted by at least one method		1322	2596	1	hypothetical protein
1	1	7363	7362	6	Predicted by at least one method		3491	4573	1	hypothetical protein
1	1	7363	7362	6	Predicted by at least one method		4570	6102	1	hypothetical protein
1	1	7363	7362	6	Predicted by at least one method		6293	6676	1	hypothetical protein
1	1	7363	7362	6	Predicted by at least one method	apeX_1	7215	9401	-1	Apo-petrobactin exporter
2	33368	40057	6689	8	Predicted by at least one method	tfdB_1	31625	33376	-1	2,4-dichlorophenol 6-monooxygenase
2	33368	40057	6689	8	Predicted by at least one method		33526	34023	-1	hypothetical protein
2	33368	40057	6689	8	Predicted by at least one method		34177	35469	-1	hypothetical protein
2	33368	40057	6689	8	Predicted by at least one method	egtB_1	35466	36863	-1	Hercynine oxygenase
2	33368	40057	6689	8	Predicted by at least one method		36860	37639	-1	hypothetical protein
2	33368	40057	6689	8	Predicted by at least one method	egtB_2	37636	39045	-1	Hercynine oxygenase
2	33368	40057	6689	8	Predicted by at least one method		39144	39275	-1	hypothetical protein
2	33368	40057	6689	8	Predicted by at least one method	tap_1	40027	41568	-1	Tripeptidyl aminopeptidase
3	41174	45488	4314	5	Predicted by at least one method	tap_1	40027	41568	-1	Tripeptidyl aminopeptidase
3	41174	45488	4314	5	Predicted by at least one method		41803	42534	-1	Putative glutamine amidotransferase
3	41174	45488	4314	5	Predicted by at least one method		43031	44254	1	hypothetical protein
3	41174	45488	4314	5	Predicted by at least one method	rhaR_1	44271	45122	-1	HTH-type transcriptional activator RhaR
3	41174	45488	4314	5	Predicted by at least one method		45395	45730	1	hypothetical protein
4	91648	95844	4196	4	Predicted by at least one method		91334	92335	1	hypothetical protein
4	91648	95844	4196	4	Predicted by at least one method	azoB_1	92278	93207	-1	NAD(P)H azoreductase
4	91648	95844	4196	4	Predicted by at least one method	arpA_2	93303	93974	1	A-factor receptor protein
4	91648	95844	4196	4	Predicted by at least one method	rox_2	94062	95573	-1	Rifampicin monooxygenase
5	101221	112314	11093	9	Predicted by at least one method		101419	103896	-1	hypothetical protein
5	101221	112314	11093	9	Predicted by at least one method		104012	104869	-1	hypothetical protein
5	101221	112314	11093	9	Predicted by at least one method	melC_1	104944	105786	-1	Melibiose/raffinose/stachyose import permease protein MelC
5	101221	112314	11093	9	Predicted by at least one method	melD_1	105799	106671	-1	Melibiose/raffinose/stachyose import permease protein MelD
5	101221	112314	11093	9	Predicted by at least one method		106764	108035	-1	hypothetical protein
5	101221	112314	11093	9	Predicted by at least one method	degA_1	108404	109471	1	HTH-type transcriptional regulator DegA
5	101221	112314	11093	9	Predicted by at least one method		109877	110506	1	hypothetical protein
5	101221	112314	11093	9	Predicted by at least one method		111135	111782	1	hypothetical protein
5	101221	112314	11093	9	Predicted by at least one method		112080	112637	-1	hypothetical protein
6	114139	118998	4859	4	Predicted by at least one method		112641	114788	-1	hypothetical protein
6	114139	118998	4859	4	Predicted by at least one method		115616	116902	1	hypothetical protein
6	114139	118998	4859	4	Predicted by at least one method	noc	116899	117984	1	Nucleoid occlusion protein
6	114139	118998	4859	4	Predicted by at least one method		118977	119267	1	hypothetical protein
7	115616	131914	16298	21	Predicted by at least one method		115616	116902	1	hypothetical protein
7	115616	131914	16298	21	Predicted by at least one method	noc	116899	117984	1	Nucleoid occlusion protein
7	115616	131914	16298	21	Predicted by at least one method		118977	119267	1	hypothetical protein
7	115616	131914	16298	21	Predicted by at least one method		119471	120658	-1	IS4 family transposase MICBce1
7	115616	131914	16298	21	Predicted by at least one method		121082	121399	1	hypothetical protein
7	115616	131914	16298	21	Predicted by at least one method		122516	123352	1	2-(acetamidomethylene)succinate hydrolase
7	115616	131914	16298	21	Predicted by at least one method		123345	123965	1	hypothetical protein
7	115616	131914	16298	21	Predicted by at least one method		124080	124520	1	hypothetical protein
7	115616	131914	16298	21	Predicted by at least one method		125410	125820	1	hypothetical protein
7	115616	131914	16298	21	Predicted by at least one method		126022	126417	1	hypothetical protein
7	115616	131914	16298	21	Predicted by at least one method		126414	126578	1	hypothetical protein
7	115616	131914	16298	21	Predicted by at least one method		126575	127036	1	hypothetical protein
7	115616	131914	16298	21	Predicted by at least one method		127503	127709	-1	hypothetical protein
7	115616	131914	16298	21	Predicted by at least one method		128179	128427	-1	hypothetical protein
7	115616	131914	16298	21	Predicted by at least one method		128799	129764	-1	hypothetical protein
7	115616	131914	16298	21	Predicted by at least one method		130243	130464	1	hypothetical protein
7	115616	131914	16298	21	Predicted by at least one method		130720	130935	1	hypothetical protein
7	115616	131914	16298	21	Predicted by at least one method		130970	131065	1	hypothetical protein
7	115616	131914	16298	21	Predicted by at least one method		131062	131340	1	hypothetical protein
7	115616	131914	16298	21	Predicted by at least one method		131376	131495	-1	hypothetical protein
7	115616	131914	16298	21	Predicted by at least one method	lpdC_1	131492	131914	-1	Dihydrolipoyl dehydrogenase
8	161418	165600	4182	6	Predicted by at least one method		160728	161771	1	hypothetical protein
8	161418	165600	4182	6	Predicted by at least one method	melC_2	161771	162592	1	Melibiose/raffinose/stachyose import permease protein MelC
8	161418	165600	4182	6	Predicted by at least one method	kdgA_1	162752	163423	1	KHG/KDPG aldolase
8	161418	165600	4182	6	Predicted by at least one method	kdgK_1	163420	164388	1	2-dehydro-3-deoxygluconokinase
8	161418	165600	4182	6	Predicted by at least one method	pgl_1	164433	165503	1	6-phosphogluconolactonase
8	161418	165600	4182	6	Predicted by at least one method	abfA_1	165533	167059	1	Intracellular exo-alpha-(1->5)-L-arabinofuranosidase
9	166780	173236	6456	5	Predicted by at least one method	abfA_1	165533	167059	1	Intracellular exo-alpha-(1->5)-L-arabinofuranosidase
9	166780	173236	6456	5	Predicted by at least one method		167188	168144	1	hypothetical protein
9	166780	173236	6456	5	Predicted by at least one method		168186	168698	1	hypothetical protein
9	166780	173236	6456	5	Predicted by at least one method		168695	171076	1	hypothetical protein
9	166780	173236	6456	5	Predicted by at least one method		171180	173153	1	Retaining alpha-galactosidase
10	171180	195132	23952	28	Predicted by at least one method		171180	173153	1	Retaining alpha-galactosidase
10	171180	195132	23952	28	Predicted by at least one method	cadI	173337	173795	-1	Cadmium-induced protein CadI
10	171180	195132	23952	28	Predicted by at least one method		173824	175191	-1	Ferredoxin--NADP reductase
10	171180	195132	23952	28	Predicted by at least one method	czcO_1	175381	175596	1	putative oxidoreductase CzcO
10	171180	195132	23952	28	Predicted by at least one method		175629	175955	1	hypothetical protein
10	171180	195132	23952	28	Predicted by at least one method		176083	176403	1	hypothetical protein
10	171180	195132	23952	28	Predicted by at least one method		176391	176765	1	hypothetical protein
10	171180	195132	23952	28	Predicted by at least one method		176818	177243	-1	hypothetical protein
10	171180	195132	23952	28	Predicted by at least one method	acr3	177305	178432	-1	Arsenical-resistance protein Acr3
10	171180	195132	23952	28	Predicted by at least one method		178429	178737	-1	hypothetical protein
10	171180	195132	23952	28	Predicted by at least one method	arsC_1	178812	179444	1	Arsenate reductase
10	171180	195132	23952	28	Predicted by at least one method	arsC_2	179494	179913	1	Arsenate reductase
10	171180	195132	23952	28	Predicted by at least one method		180357	180593	-1	hypothetical protein
10	171180	195132	23952	28	Predicted by at least one method		181604	182659	1	hypothetical protein
10	171180	195132	23952	28	Predicted by at least one method		182750	183907	1	hypothetical protein
10	171180	195132	23952	28	Predicted by at least one method	ku_1	184071	184481	-1	Non-homologous end joining protein Ku
10	171180	195132	23952	28	Predicted by at least one method	hcaB_3	184975	185799	1	3-phenylpropionate-dihydrodiol/cinnamic acid-dihydrodiol dehydrogenase
10	171180	195132	23952	28	Predicted by at least one method		185933	186280	-1	hypothetical protein
10	171180	195132	23952	28	Predicted by at least one method	hcaB_4	186731	187549	1	3-phenylpropionate-dihydrodiol/cinnamic acid-dihydrodiol dehydrogenase
10	171180	195132	23952	28	Predicted by at least one method		187804	188841	1	hypothetical protein
10	171180	195132	23952	28	Predicted by at least one method		189536	190147	-1	hypothetical protein
10	171180	195132	23952	28	Predicted by at least one method	rutD_1	190322	191173	1	Putative aminoacrylate hydrolase RutD
10	171180	195132	23952	28	Predicted by at least one method		191450	191611	1	hypothetical protein
10	171180	195132	23952	28	Predicted by at least one method		191745	192293	-1	hypothetical protein
10	171180	195132	23952	28	Predicted by at least one method		192836	193171	-1	hypothetical protein
10	171180	195132	23952	28	Predicted by at least one method	xerC_1	193171	193971	-1	Tyrosine recombinase XerC
10	171180	195132	23952	28	Predicted by at least one method		194557	195132	-1	hypothetical protein
10	171180	195132	23952	28	Predicted by at least one method		195129	196523	-1	hypothetical protein
11	186944	191990	5046	6	Predicted by at least one method	hcaB_4	186731	187549	1	3-phenylpropionate-dihydrodiol/cinnamic acid-dihydrodiol dehydrogenase
11	186944	191990	5046	6	Predicted by at least one method		187804	188841	1	hypothetical protein
11	186944	191990	5046	6	Predicted by at least one method		189536	190147	-1	hypothetical protein
11	186944	191990	5046	6	Predicted by at least one method	rutD_1	190322	191173	1	Putative aminoacrylate hydrolase RutD
11	186944	191990	5046	6	Predicted by at least one method		191450	191611	1	hypothetical protein
11	186944	191990	5046	6	Predicted by at least one method		191745	192293	-1	hypothetical protein
12	198243	213203	14960	14	Predicted by at least one method	sigK_1	198177	198791	-1	ECF RNA polymerase sigma factor SigK
12	198243	213203	14960	14	Predicted by at least one method		198791	199549	-1	hypothetical protein
12	198243	213203	14960	14	Predicted by at least one method		199639	201090	-1	Extracellular exo-alpha-(1->5)-L-arabinofuranosidase
12	198243	213203	14960	14	Predicted by at least one method		201138	202646	-1	hypothetical protein
12	198243	213203	14960	14	Predicted by at least one method	nemA_1	203147	204259	-1	N-ethylmaleimide reductase
12	198243	213203	14960	14	Predicted by at least one method	aldH1_1	204774	206120	-1	4,4'-diaponeurosporen-aldehyde dehydrogenase
12	198243	213203	14960	14	Predicted by at least one method		206294	207220	1	hypothetical protein
12	198243	213203	14960	14	Predicted by at least one method		207610	207705	-1	hypothetical protein
12	198243	213203	14960	14	Predicted by at least one method		207702	208538	-1	hypothetical protein
12	198243	213203	14960	14	Predicted by at least one method		208611	209201	1	hypothetical protein
12	198243	213203	14960	14	Predicted by at least one method		209541	210263	-1	hypothetical protein
12	198243	213203	14960	14	Predicted by at least one method		210309	212555	-1	hypothetical protein
12	198243	213203	14960	14	Predicted by at least one method		212734	212985	-1	hypothetical protein
12	198243	213203	14960	14	Predicted by at least one method		213107	213421	1	hypothetical protein
13	216251	261146	44895	34	Predicted by at least one method	cytR_2	216251	217273	1	HTH-type transcriptional repressor CytR
13	216251	261146	44895	34	Predicted by at least one method		217499	218626	1	hypothetical protein
13	216251	261146	44895	34	Predicted by at least one method		219212	219577	-1	hypothetical protein
13	216251	261146	44895	34	Predicted by at least one method		220144	221484	-1	hypothetical protein
13	216251	261146	44895	34	Predicted by at least one method		221535	223514	-1	hypothetical protein
13	216251	261146	44895	34	Predicted by at least one method		223585	225993	-1	hypothetical protein
13	216251	261146	44895	34	Predicted by at least one method		226050	227882	-1	hypothetical protein
13	216251	261146	44895	34	Predicted by at least one method		227923	229452	-1	hypothetical protein
13	216251	261146	44895	34	Predicted by at least one method		229525	231174	-1	hypothetical protein
13	216251	261146	44895	34	Predicted by at least one method		231322	232836	-1	hypothetical protein
13	216251	261146	44895	34	Predicted by at least one method	xlnA_1	233214	234689	-1	Endo-1,4-beta-xylanase A
13	216251	261146	44895	34	Predicted by at least one method		234774	235910	-1	hypothetical protein
13	216251	261146	44895	34	Predicted by at least one method		235994	236638	-1	hypothetical protein
13	216251	261146	44895	34	Predicted by at least one method		236877	238292	-1	hypothetical protein
13	216251	261146	44895	34	Predicted by at least one method	ephA_1	239795	240613	-1	Epoxide hydrolase A
13	216251	261146	44895	34	Predicted by at least one method	qorA_1	240667	241596	-1	Quinone oxidoreductase 1
13	216251	261146	44895	34	Predicted by at least one method	malT_1	242043	244649	1	HTH-type transcriptional regulator MalT
13	216251	261146	44895	34	Predicted by at least one method		244922	245749	-1	IS5 family transposase IS112
13	216251	261146	44895	34	Predicted by at least one method		245805	246785	1	Adenine deaminase
13	216251	261146	44895	34	Predicted by at least one method		246938	247594	-1	hypothetical protein
13	216251	261146	44895	34	Predicted by at least one method		247979	248098	-1	hypothetical protein
13	216251	261146	44895	34	Predicted by at least one method		248221	249009	-1	Glycine/sarcosine N-methyltransferase
13	216251	261146	44895	34	Predicted by at least one method		249501	250502	1	IS701 family transposase ISSav4
13	216251	261146	44895	34	Predicted by at least one method		250587	251984	1	hypothetical protein
13	216251	261146	44895	34	Predicted by at least one method		251994	252764	1	IS21 family transposase ISChy4
13	216251	261146	44895	34	Predicted by at least one method		252820	253107	1	hypothetical protein
13	216251	261146	44895	34	Predicted by at least one method		253200	253928	-1	IS21 family transposase ISMt2
13	216251	261146	44895	34	Predicted by at least one method		253925	254605	-1	hypothetical protein
13	216251	261146	44895	34	Predicted by at least one method		254945	255151	1	hypothetical protein
13	216251	261146	44895	34	Predicted by at least one method		255478	256251	1	hypothetical protein
13	216251	261146	44895	34	Predicted by at least one method	cdhR_1	258255	259238	-1	HTH-type transcriptional regulator CdhR
13	216251	261146	44895	34	Predicted by at least one method		259320	260333	1	hypothetical protein
13	216251	261146	44895	34	Predicted by at least one method		260611	260922	-1	hypothetical protein
13	216251	261146	44895	34	Predicted by at least one method		260919	261146	-1	hypothetical protein
14	252020	257347	5327	6	Predicted by at least one method		251994	252764	1	IS21 family transposase ISChy4
14	252020	257347	5327	6	Predicted by at least one method		252820	253107	1	hypothetical protein
14	252020	257347	5327	6	Predicted by at least one method		253200	253928	-1	IS21 family transposase ISMt2
14	252020	257347	5327	6	Predicted by at least one method		253925	254605	-1	hypothetical protein
14	252020	257347	5327	6	Predicted by at least one method		254945	255151	1	hypothetical protein
14	252020	257347	5327	6	Predicted by at least one method		255478	256251	1	hypothetical protein
15	262387	267768	5381	6	Predicted by at least one method		263537	263953	1	hypothetical protein
15	262387	267768	5381	6	Predicted by at least one method		264220	264462	-1	hypothetical protein
15	262387	267768	5381	6	Predicted by at least one method		264736	265431	-1	hypothetical protein
15	262387	267768	5381	6	Predicted by at least one method		265601	266560	-1	hypothetical protein
15	262387	267768	5381	6	Predicted by at least one method	hcaB_5	266807	267652	1	3-phenylpropionate-dihydrodiol/cinnamic acid-dihydrodiol dehydrogenase
15	262387	267768	5381	6	Predicted by at least one method		267726	268208	1	F420H(2)-dependent quinone reductase
16	340455	345730	5275	4	Predicted by at least one method		340018	340509	1	hypothetical protein
16	340455	345730	5275	4	Predicted by at least one method		340822	342948	1	hypothetical protein
16	340455	345730	5275	4	Predicted by at least one method	mrdA_1	342952	344610	-1	Peptidoglycan D,D-transpeptidase MrdA
16	340455	345730	5275	4	Predicted by at least one method		344817	346304	-1	hypothetical protein
17	356968	367618	10650	10	Predicted by at least one method	ccpA_1	356455	357501	-1	Catabolite control protein A
17	356968	367618	10650	10	Predicted by at least one method		357599	358900	1	hypothetical protein
17	356968	367618	10650	10	Predicted by at least one method	ngcF_1	358897	359844	1	Diacetylchitobiose uptake system permease protein NgcF
17	356968	367618	10650	10	Predicted by at least one method	araQ_1	359853	360719	1	L-arabinose transport system permease protein AraQ
17	356968	367618	10650	10	Predicted by at least one method		360719	362461	1	hypothetical protein
17	356968	367618	10650	10	Predicted by at least one method		362458	365130	1	hypothetical protein
17	356968	367618	10650	10	Predicted by at least one method		365241	365930	1	hypothetical protein
17	356968	367618	10650	10	Predicted by at least one method		365938	366690	1	hypothetical protein
17	356968	367618	10650	10	Predicted by at least one method		366809	367255	-1	hypothetical protein
17	356968	367618	10650	10	Predicted by at least one method	sigE_1	367309	367830	-1	RNA polymerase sigma-E factor
18	454786	459336	4550	5	Predicted by at least one method		454484	455164	1	hypothetical protein
18	454786	459336	4550	5	Predicted by at least one method	rutD_2	455915	456616	-1	Putative aminoacrylate hydrolase RutD
18	454786	459336	4550	5	Predicted by at least one method		456991	457593	1	hypothetical protein
18	454786	459336	4550	5	Predicted by at least one method		457890	458183	1	hypothetical protein
18	454786	459336	4550	5	Predicted by at least one method	bpoC_1	458285	459154	1	Putative non-heme bromoperoxidase BpoC
19	777565	785453	7888	7	Predicted by at least one method		777565	778989	1	hypothetical protein
19	777565	785453	7888	7	Predicted by at least one method		780964	781932	1	hypothetical protein
19	777565	785453	7888	7	Predicted by at least one method		782302	782526	1	hypothetical protein
19	777565	785453	7888	7	Predicted by at least one method		782582	782860	1	hypothetical protein
19	777565	785453	7888	7	Predicted by at least one method		782923	783420	-1	hypothetical protein
19	777565	785453	7888	7	Predicted by at least one method		783556	784815	1	hypothetical protein
19	777565	785453	7888	7	Predicted by at least one method	degU_1	784803	785453	1	Transcriptional regulatory protein DegU
20	898488	903298	4810	3	Predicted by at least one method		898770	900815	1	Retaining alpha-galactosidase
20	898488	903298	4810	3	Predicted by at least one method	degA_2	901109	902215	1	HTH-type transcriptional regulator DegA
20	898488	903298	4810	3	Predicted by at least one method		902261	902776	1	hypothetical protein
21	1167706	1175053	7347	7	Predicted by at least one method		1165099	1167717	1	hypothetical protein
21	1167706	1175053	7347	7	Predicted by at least one method	yesO_2	1168027	1169313	1	Putative ABC transporter substrate-binding protein YesO
21	1167706	1175053	7347	7	Predicted by at least one method	lacF_2	1169320	1170225	1	Lactose transport system permease protein LacF
21	1167706	1175053	7347	7	Predicted by at least one method	ngcG_1	1170225	1171157	1	Diacetylchitobiose uptake system permease protein NgcG
21	1167706	1175053	7347	7	Predicted by at least one method		1171166	1173739	1	hypothetical protein
21	1167706	1175053	7347	7	Predicted by at least one method	nagC_3	1173809	1174993	1	N-acetylglucosamine repressor
21	1167706	1175053	7347	7	Predicted by at least one method	ung_1	1175013	1175630	-1	Uracil-DNA glycosylase
22	1242857	1248612	5755	5	Predicted by at least one method		1242945	1244750	-1	hypothetical protein
22	1242857	1248612	5755	5	Predicted by at least one method		1245612	1246019	-1	hypothetical protein
22	1242857	1248612	5755	5	Predicted by at least one method		1246729	1247166	-1	hypothetical protein
22	1242857	1248612	5755	5	Predicted by at least one method		1247281	1248417	1	hypothetical protein
22	1242857	1248612	5755	5	Predicted by at least one method		1248603	1249409	1	hypothetical protein
23	1302272	1306622	4350	5	Predicted by at least one method	thcA	1300764	1302287	1	EPTC-inducible aldehyde dehydrogenase
23	1302272	1306622	4350	5	Predicted by at least one method		1302668	1302892	1	hypothetical protein
23	1302272	1306622	4350	5	Predicted by at least one method		1303156	1305432	-1	hypothetical protein
23	1302272	1306622	4350	5	Predicted by at least one method		1306002	1306169	-1	hypothetical protein
23	1302272	1306622	4350	5	Predicted by at least one method		1306543	1307580	-1	hypothetical protein
24	1308901	1314871	5970	4	Predicted by at least one method		1308331	1308912	1	hypothetical protein
24	1308901	1314871	5970	4	Predicted by at least one method		1309020	1310249	1	hypothetical protein
24	1308901	1314871	5970	4	Predicted by at least one method		1310274	1313138	-1	hypothetical protein
24	1308901	1314871	5970	4	Predicted by at least one method		1313533	1315047	1	hypothetical protein
25	1429143	1473347	44204	35	Predicted by at least one method	fabF_1	1429603	1430859	1	3-oxoacyl-[acyl-carrier-protein] synthase 2
25	1429143	1473347	44204	35	Predicted by at least one method		1430862	1432271	1	hypothetical protein
25	1429143	1473347	44204	35	Predicted by at least one method	gerN	1432454	1433818	1	Na(+)/H(+)-K(+) antiporter GerN
25	1429143	1473347	44204	35	Predicted by at least one method	ycaD	1434277	1435398	-1	putative MFS-type transporter YcaD
25	1429143	1473347	44204	35	Predicted by at least one method	argG_1	1435460	1436653	-1	Argininosuccinate synthase
25	1429143	1473347	44204	35	Predicted by at least one method	argH_1	1436664	1438064	-1	Argininosuccinate lyase
25	1429143	1473347	44204	35	Predicted by at least one method		1438067	1438690	-1	hypothetical protein
25	1429143	1473347	44204	35	Predicted by at least one method		1438743	1440179	-1	hypothetical protein
25	1429143	1473347	44204	35	Predicted by at least one method	carB_1	1440182	1440961	-1	Carboxymethylproline synthase
25	1429143	1473347	44204	35	Predicted by at least one method	moeZ_1	1441036	1441392	-1	putative adenylyltransferase/sulfurtransferase MoeZ
25	1429143	1473347	44204	35	Predicted by at least one method		1441389	1441901	-1	hypothetical protein
25	1429143	1473347	44204	35	Predicted by at least one method	carC_1	1442285	1443109	-1	(5R)-carbapenem-3-carboxylate synthase
25	1429143	1473347	44204	35	Predicted by at least one method		1443161	1443418	-1	hypothetical protein
25	1429143	1473347	44204	35	Predicted by at least one method	dltA_2	1443405	1447301	-1	D-alanine--D-alanyl carrier protein ligase
25	1429143	1473347	44204	35	Predicted by at least one method	lysA_1	1447303	1448481	-1	Diaminopimelate decarboxylase
25	1429143	1473347	44204	35	Predicted by at least one method	ppsB	1448474	1451599	-1	Plipastatin synthase subunit B
25	1429143	1473347	44204	35	Predicted by at least one method	paiB	1451596	1452237	-1	Protease synthase and sporulation protein PAI 2
25	1429143	1473347	44204	35	Predicted by at least one method	vlmH	1452239	1453408	-1	Isobutylamine N-hydroxylase
25	1429143	1473347	44204	35	Predicted by at least one method	lcfB_3	1453405	1454907	-1	Long-chain-fatty-acid--CoA ligase
25	1429143	1473347	44204	35	Predicted by at least one method	tam_2	1455339	1456094	1	Trans-aconitate 2-methyltransferase
25	1429143	1473347	44204	35	Predicted by at least one method	rhtA_1	1456091	1457041	1	Threonine/homoserine exporter RhtA
25	1429143	1473347	44204	35	Predicted by at least one method		1457100	1458371	-1	hypothetical protein
25	1429143	1473347	44204	35	Predicted by at least one method	rizA	1458365	1459630	-1	L-arginine-specific L-amino acid ligase
25	1429143	1473347	44204	35	Predicted by at least one method		1459633	1460754	-1	hypothetical protein
25	1429143	1473347	44204	35	Predicted by at least one method	cs1	1460896	1461885	-1	Clavaminate synthase 1
25	1429143	1473347	44204	35	Predicted by at least one method	pah	1461885	1462892	-1	Proclavaminate amidinohydrolase
25	1429143	1473347	44204	35	Predicted by at least one method	bls	1462889	1464421	-1	Carboxyethyl-arginine beta-lactam-synthase
25	1429143	1473347	44204	35	Predicted by at least one method	ceaS	1464421	1466142	-1	N(2)-(2-carboxyethyl)arginine synthase
25	1429143	1473347	44204	35	Predicted by at least one method		1466687	1468306	-1	hypothetical protein
25	1429143	1473347	44204	35	Predicted by at least one method	oat2	1468651	1469805	-1	Glutamate N-acetyltransferase 2
25	1429143	1473347	44204	35	Predicted by at least one method		1469839	1470666	-1	hypothetical protein
25	1429143	1473347	44204	35	Predicted by at least one method		1470663	1470941	-1	hypothetical protein
25	1429143	1473347	44204	35	Predicted by at least one method		1471776	1471907	1	hypothetical protein
25	1429143	1473347	44204	35	Predicted by at least one method		1471913	1472713	-1	hypothetical protein
25	1429143	1473347	44204	35	Predicted by at least one method		1472715	1472945	-1	hypothetical protein
26	1502350	1512458	10108	11	Predicted by at least one method		1502407	1502700	1	hypothetical protein
26	1502350	1512458	10108	11	Predicted by at least one method	feaB_1	1502717	1504198	-1	Phenylacetaldehyde dehydrogenase
26	1502350	1512458	10108	11	Predicted by at least one method	pcaR_1	1504417	1505208	1	Pca regulon regulatory protein
26	1502350	1512458	10108	11	Predicted by at least one method		1505263	1506174	-1	Putative short-chain type dehydrogenase/reductase
26	1502350	1512458	10108	11	Predicted by at least one method	vraR_1	1506319	1506891	-1	Response regulator protein VraR
26	1502350	1512458	10108	11	Predicted by at least one method		1506954	1508606	-1	hypothetical protein
26	1502350	1512458	10108	11	Predicted by at least one method		1508975	1510615	1	3-oxocholest-4-en-26-oate--CoA ligase
26	1502350	1512458	10108	11	Predicted by at least one method		1510630	1510827	-1	hypothetical protein
26	1502350	1512458	10108	11	Predicted by at least one method	galB_1	1510869	1511618	1	4-oxalmesaconate hydratase
26	1502350	1512458	10108	11	Predicted by at least one method		1511615	1511953	1	hypothetical protein
26	1502350	1512458	10108	11	Predicted by at least one method	pobB_1	1512038	1513132	1	Phenoxybenzoate dioxygenase subunit beta
27	1517185	1527437	10252	10	Predicted by at least one method	ligB_2	1516376	1517224	1	Protocatechuate 4,5-dioxygenase beta chain
27	1517185	1527437	10252	10	Predicted by at least one method		1517258	1517386	-1	hypothetical protein
27	1517185	1527437	10252	10	Predicted by at least one method		1517420	1517785	1	hypothetical protein
27	1517185	1527437	10252	10	Predicted by at least one method	chqB	1518000	1518881	1	Hydroxyquinol 1,2-dioxygenase
27	1517185	1527437	10252	10	Predicted by at least one method		1518878	1519396	1	hypothetical protein
27	1517185	1527437	10252	10	Predicted by at least one method	triA_1	1519401	1520876	1	Melamine deaminase
27	1517185	1527437	10252	10	Predicted by at least one method	uctC_1	1520880	1522058	1	Acetyl-CoA:oxalate CoA-transferase
27	1517185	1527437	10252	10	Predicted by at least one method		1522051	1522866	1	hypothetical protein
27	1517185	1527437	10252	10	Predicted by at least one method	cocE_1	1523014	1523670	-1	Cocaine esterase
27	1517185	1527437	10252	10	Predicted by at least one method		1524035	1527892	-1	hypothetical protein
28	2172940	2179966	7026	2	Predicted by at least one method		2172940	2173443	-1	hypothetical protein
28	2172940	2179966	7026	2	Predicted by at least one method		2179325	2179966	-1	Putative 3-methyladenine DNA glycosylase
29	2297285	2316082	18797	16	Predicted by at least one method	pbuG_1	2297285	2298688	-1	Guanine/hypoxanthine permease PbuG
29	2297285	2316082	18797	16	Predicted by at least one method		2298950	2299516	1	hypothetical protein
29	2297285	2316082	18797	16	Predicted by at least one method		2299513	2300367	1	hypothetical protein
29	2297285	2316082	18797	16	Predicted by at least one method	pelL_1	2300716	2301870	-1	Pectate lyase L
29	2297285	2316082	18797	16	Predicted by at least one method		2302079	2304277	1	hypothetical protein
29	2297285	2316082	18797	16	Predicted by at least one method		2304274	2305071	-1	hypothetical protein
29	2297285	2316082	18797	16	Predicted by at least one method		2305185	2305412	1	hypothetical protein
29	2297285	2316082	18797	16	Predicted by at least one method		2305470	2306714	-1	hypothetical protein
29	2297285	2316082	18797	16	Predicted by at least one method		2306828	2306962	-1	hypothetical protein
29	2297285	2316082	18797	16	Predicted by at least one method		2307001	2308167	-1	hypothetical protein
29	2297285	2316082	18797	16	Predicted by at least one method	pemA_1	2308154	2309185	-1	Pectinesterase A
29	2297285	2316082	18797	16	Predicted by at least one method	pemA_2	2309185	2310321	-1	Pectinesterase A
29	2297285	2316082	18797	16	Predicted by at least one method	pel_1	2310436	2311755	-1	Pectate lyase
29	2297285	2316082	18797	16	Predicted by at least one method		2311791	2312591	-1	hypothetical protein
29	2297285	2316082	18797	16	Predicted by at least one method		2312688	2314031	-1	hypothetical protein
29	2297285	2316082	18797	16	Predicted by at least one method		2314088	2316082	-1	hypothetical protein
30	2479714	2483985	4271	4	Predicted by at least one method	livH	2479714	2480643	1	High-affinity branched-chain amino acid transport system permease protein LivH
30	2479714	2483985	4271	4	Predicted by at least one method		2480649	2482418	1	hypothetical protein
30	2479714	2483985	4271	4	Predicted by at least one method	lptB	2482415	2483272	1	Lipopolysaccharide export system ATP-binding protein LptB
30	2479714	2483985	4271	4	Predicted by at least one method	livF_2	2483269	2483985	1	High-affinity branched-chain amino acid transport ATP-binding protein LivF
31	2485759	2489997	4238	3	Predicted by at least one method	pyk_1	2485759	2487195	-1	Pyruvate kinase
31	2485759	2489997	4238	3	Predicted by at least one method		2487339	2488040	-1	hypothetical protein
31	2485759	2489997	4238	3	Predicted by at least one method	cpdB	2488192	2489997	1	2',3'-cyclic-nucleotide 2'-phosphodiesterase/3'-nucleotidase
32	2813054	2817106	4052	6	Predicted by at least one method	pepE_1	2811987	2813111	1	putative dipeptidase PepE
32	2813054	2817106	4052	6	Predicted by at least one method		2813273	2813581	1	hypothetical protein
32	2813054	2817106	4052	6	Predicted by at least one method		2813578	2814276	1	hypothetical protein
32	2813054	2817106	4052	6	Predicted by at least one method		2814299	2815825	1	hypothetical protein
32	2813054	2817106	4052	6	Predicted by at least one method		2815947	2816654	1	hypothetical protein
32	2813054	2817106	4052	6	Predicted by at least one method		2817036	2818718	-1	hypothetical protein
33	3031020	3047808	16788	14	Predicted by at least one method	vapC2_1	3030636	3031043	-1	Ribonuclease VapC2
33	3031020	3047808	16788	14	Predicted by at least one method		3031040	3031273	-1	hypothetical protein
33	3031020	3047808	16788	14	Predicted by at least one method	mtaD_2	3031442	3032785	1	5-methylthioadenosine/S-adenosylhomocysteine deaminase
33	3031020	3047808	16788	14	Predicted by at least one method	degA_6	3032775	3033833	1	HTH-type transcriptional regulator DegA
33	3031020	3047808	16788	14	Predicted by at least one method		3033896	3034657	1	hypothetical protein
33	3031020	3047808	16788	14	Predicted by at least one method	deoD	3034657	3035385	1	Purine nucleoside phosphorylase DeoD-type
33	3031020	3047808	16788	14	Predicted by at least one method	tmpC_1	3035485	3036579	1	Membrane lipoprotein TmpC
33	3031020	3047808	16788	14	Predicted by at least one method	rfuC	3038173	3039294	1	putative riboflavin import permease protein RfuC
33	3031020	3047808	16788	14	Predicted by at least one method		3039294	3040250	1	hypothetical protein
33	3031020	3047808	16788	14	Predicted by at least one method		3040247	3041422	1	hypothetical protein
33	3031020	3047808	16788	14	Predicted by at least one method		3041541	3044387	1	hypothetical protein
33	3031020	3047808	16788	14	Predicted by at least one method	pcp_2	3044507	3046138	1	Pseudomonalisin
33	3031020	3047808	16788	14	Predicted by at least one method	cpg2	3046402	3047577	-1	Carboxypeptidase G2
33	3031020	3047808	16788	14	Predicted by at least one method	gltC_2	3047783	3048667	1	HTH-type transcriptional regulator GltC
34	3048538	3053882	5344	6	Predicted by at least one method	gltC_2	3047783	3048667	1	HTH-type transcriptional regulator GltC
34	3048538	3053882	5344	6	Predicted by at least one method	adh_1	3048815	3049765	-1	Alcohol dehydrogenase
34	3048538	3053882	5344	6	Predicted by at least one method		3049897	3050760	1	hypothetical protein
34	3048538	3053882	5344	6	Predicted by at least one method		3050977	3052254	1	hypothetical protein
34	3048538	3053882	5344	6	Predicted by at least one method		3052353	3053813	1	hypothetical protein
34	3048538	3053882	5344	6	Predicted by at least one method	lnrK_6	3053881	3054534	1	Transcriptional regulatory protein LnrK
35	3056770	3063677	6907	8	Predicted by at least one method		3057001	3057510	1	hypothetical protein
35	3056770	3063677	6907	8	Predicted by at least one method		3057989	3058381	-1	hypothetical protein
35	3056770	3063677	6907	8	Predicted by at least one method		3058688	3059569	1	hypothetical protein
35	3056770	3063677	6907	8	Predicted by at least one method		3059702	3060493	-1	hypothetical protein
35	3056770	3063677	6907	8	Predicted by at least one method		3060769	3061626	-1	hypothetical protein
35	3056770	3063677	6907	8	Predicted by at least one method		3061733	3062599	-1	hypothetical protein
35	3056770	3063677	6907	8	Predicted by at least one method		3062596	3062973	-1	hypothetical protein
35	3056770	3063677	6907	8	Predicted by at least one method		3063590	3065020	1	hypothetical protein
36	3065023	3069599	4576	3	Predicted by at least one method		3065383	3068406	1	hypothetical protein
36	3065023	3069599	4576	3	Predicted by at least one method		3068904	3069344	1	hypothetical protein
36	3065023	3069599	4576	3	Predicted by at least one method		3069534	3069701	1	hypothetical protein
37	3081365	3085553	4188	3	Predicted by at least one method	nemA_4	3080703	3081770	1	N-ethylmaleimide reductase
37	3081365	3085553	4188	3	Predicted by at least one method	mlhB_2	3082836	3083747	-1	Monoterpene epsilon-lactone hydrolase
37	3081365	3085553	4188	3	Predicted by at least one method	tdh_1	3084352	3086097	-1	L-threonine 3-dehydrogenase
38	3394508	3401487	6979	7	Predicted by at least one method		3394508	3395461	1	hypothetical protein
38	3394508	3401487	6979	7	Predicted by at least one method		3396302	3396985	-1	hypothetical protein
38	3394508	3401487	6979	7	Predicted by at least one method		3397197	3397316	-1	hypothetical protein
38	3394508	3401487	6979	7	Predicted by at least one method		3397705	3398745	1	hypothetical protein
38	3394508	3401487	6979	7	Predicted by at least one method		3399146	3399631	-1	hypothetical protein
38	3394508	3401487	6979	7	Predicted by at least one method		3399650	3400873	-1	hypothetical protein
38	3394508	3401487	6979	7	Predicted by at least one method		3401116	3401487	-1	hypothetical protein
39	3416121	3429320	13199	8	Predicted by at least one method		3417278	3417742	1	hypothetical protein
39	3416121	3429320	13199	8	Predicted by at least one method		3417846	3418661	1	hypothetical protein
39	3416121	3429320	13199	8	Predicted by at least one method		3418713	3420974	1	hypothetical protein
39	3416121	3429320	13199	8	Predicted by at least one method		3420971	3421660	1	hypothetical protein
39	3416121	3429320	13199	8	Predicted by at least one method		3421657	3421875	1	hypothetical protein
39	3416121	3429320	13199	8	Predicted by at least one method		3421927	3425598	-1	hypothetical protein
39	3416121	3429320	13199	8	Predicted by at least one method		3425991	3427994	1	hypothetical protein
39	3416121	3429320	13199	8	Predicted by at least one method		3428188	3429045	1	hypothetical protein
40	3421927	3429045	7118	3	Predicted by at least one method		3421927	3425598	-1	hypothetical protein
40	3421927	3429045	7118	3	Predicted by at least one method		3425991	3427994	1	hypothetical protein
40	3421927	3429045	7118	3	Predicted by at least one method		3428188	3429045	1	hypothetical protein
41	3681121	3685671	4550	7	Predicted by at least one method	bcp	3681121	3681588	1	Putative peroxiredoxin
41	3681121	3685671	4550	7	Predicted by at least one method		3681569	3682093	-1	hypothetical protein
41	3681121	3685671	4550	7	Predicted by at least one method		3682246	3683247	1	hypothetical protein
41	3681121	3685671	4550	7	Predicted by at least one method		3683454	3684056	-1	dITP/XTP pyrophosphatase
41	3681121	3685671	4550	7	Predicted by at least one method		3684080	3684478	-1	hypothetical protein
41	3681121	3685671	4550	7	Predicted by at least one method	rph_1	3684623	3685360	-1	Ribonuclease PH
41	3681121	3685671	4550	7	Predicted by at least one method	nagF	3685438	3685671	-1	PTS system N-acetylglucosamine-specific EIIB component
42	3877997	3882288	4291	7	Predicted by at least one method		3877452	3878012	1	hypothetical protein
42	3877997	3882288	4291	7	Predicted by at least one method		3878105	3878371	1	hypothetical protein
42	3877997	3882288	4291	7	Predicted by at least one method		3878371	3878790	1	Ribonuclease VapC21
42	3877997	3882288	4291	7	Predicted by at least one method		3879030	3879464	-1	hypothetical protein
42	3877997	3882288	4291	7	Predicted by at least one method		3879700	3880551	1	hypothetical protein
42	3877997	3882288	4291	7	Predicted by at least one method		3880561	3880824	1	hypothetical protein
42	3877997	3882288	4291	7	Predicted by at least one method		3881309	3887893	-1	hypothetical protein
43	3886695	3892121	5426	4	Predicted by at least one method		3881309	3887893	-1	hypothetical protein
43	3886695	3892121	5426	4	Predicted by at least one method		3888077	3889033	-1	hypothetical protein
43	3886695	3892121	5426	4	Predicted by at least one method		3889100	3891742	-1	hypothetical protein
43	3886695	3892121	5426	4	Predicted by at least one method		3892120	3893226	-1	putative acyl-CoA dehydrogenase fadE25
44	3994355	3998683	4328	3	Predicted by at least one method		3994355	3996805	-1	hypothetical protein
44	3994355	3998683	4328	3	Predicted by at least one method		3996814	3997797	-1	hypothetical protein
44	3994355	3998683	4328	3	Predicted by at least one method		3998120	3998683	1	hypothetical protein
45	3999273	4003278	4005	3	Predicted by at least one method		3999273	4000592	-1	hypothetical protein
45	3999273	4003278	4005	3	Predicted by at least one method		4000759	4001619	1	hypothetical protein
45	3999273	4003278	4005	3	Predicted by at least one method	glmU	4001887	4003278	1	Bifunctional protein GlmU
46	4058178	4064790	6612	5	Predicted by at least one method		4058178	4060091	1	hypothetical protein
46	4058178	4064790	6612	5	Predicted by at least one method	haeIIIM	4060591	4061826	1	Modification methylase HaeIII
46	4058178	4064790	6612	5	Predicted by at least one method		4061833	4062735	1	hypothetical protein
46	4058178	4064790	6612	5	Predicted by at least one method		4063460	4063588	-1	hypothetical protein
46	4058178	4064790	6612	5	Predicted by at least one method	yurK_2	4064014	4064790	-1	putative HTH-type transcriptional regulator YurK
47	4122893	4210948	88055	136	Predicted by at least one method		4122518	4123045	1	hypothetical protein
47	4122893	4210948	88055	136	Predicted by at least one method		4123070	4123921	1	hypothetical protein
47	4122893	4210948	88055	136	Predicted by at least one method		4123931	4124317	-1	hypothetical protein
47	4122893	4210948	88055	136	Predicted by at least one method		4124419	4125369	-1	hypothetical protein
47	4122893	4210948	88055	136	Predicted by at least one method		4125373	4125732	-1	hypothetical protein
47	4122893	4210948	88055	136	Predicted by at least one method		4125729	4126169	-1	hypothetical protein
47	4122893	4210948	88055	136	Predicted by at least one method		4126169	4126438	-1	hypothetical protein
47	4122893	4210948	88055	136	Predicted by at least one method		4126460	4127401	-1	hypothetical protein
47	4122893	4210948	88055	136	Predicted by at least one method		4127401	4127664	-1	hypothetical protein
47	4122893	4210948	88055	136	Predicted by at least one method		4127823	4128320	-1	hypothetical protein
47	4122893	4210948	88055	136	Predicted by at least one method		4128317	4128745	-1	hypothetical protein
47	4122893	4210948	88055	136	Predicted by at least one method		4128754	4131195	-1	hypothetical protein
47	4122893	4210948	88055	136	Predicted by at least one method		4131200	4134478	-1	hypothetical protein
47	4122893	4210948	88055	136	Predicted by at least one method		4134622	4135110	-1	hypothetical protein
47	4122893	4210948	88055	136	Predicted by at least one method		4135121	4135630	-1	hypothetical protein
47	4122893	4210948	88055	136	Predicted by at least one method		4135638	4136624	-1	hypothetical protein
47	4122893	4210948	88055	136	Predicted by at least one method		4136628	4136843	-1	hypothetical protein
47	4122893	4210948	88055	136	Predicted by at least one method		4136853	4137344	-1	hypothetical protein
47	4122893	4210948	88055	136	Predicted by at least one method		4137345	4138160	-1	hypothetical protein
47	4122893	4210948	88055	136	Predicted by at least one method		4138170	4138574	-1	hypothetical protein
47	4122893	4210948	88055	136	Predicted by at least one method		4138583	4138993	-1	hypothetical protein
47	4122893	4210948	88055	136	Predicted by at least one method		4139064	4140533	-1	hypothetical protein
47	4122893	4210948	88055	136	Predicted by at least one method		4140536	4141579	-1	hypothetical protein
47	4122893	4210948	88055	136	Predicted by at least one method		4141579	4142934	-1	hypothetical protein
47	4122893	4210948	88055	136	Predicted by at least one method		4142931	4143170	-1	hypothetical protein
47	4122893	4210948	88055	136	Predicted by at least one method		4143152	4144732	-1	hypothetical protein
47	4122893	4210948	88055	136	Predicted by at least one method		4144671	4144943	-1	hypothetical protein
47	4122893	4210948	88055	136	Predicted by at least one method		4145327	4145770	-1	hypothetical protein
47	4122893	4210948	88055	136	Predicted by at least one method		4145782	4146066	-1	hypothetical protein
47	4122893	4210948	88055	136	Predicted by at least one method		4146087	4146626	-1	hypothetical protein
47	4122893	4210948	88055	136	Predicted by at least one method		4146628	4146918	-1	hypothetical protein
47	4122893	4210948	88055	136	Predicted by at least one method		4146935	4147510	-1	hypothetical protein
47	4122893	4210948	88055	136	Predicted by at least one method		4147599	4147808	-1	hypothetical protein
47	4122893	4210948	88055	136	Predicted by at least one method		4147932	4148132	-1	hypothetical protein
47	4122893	4210948	88055	136	Predicted by at least one method	lexA_2	4148155	4148586	-1	LexA repressor
47	4122893	4210948	88055	136	Predicted by at least one method		4148683	4149147	-1	hypothetical protein
47	4122893	4210948	88055	136	Predicted by at least one method		4149336	4151423	-1	hypothetical protein
47	4122893	4210948	88055	136	Predicted by at least one method		4151510	4151686	-1	hypothetical protein
47	4122893	4210948	88055	136	Predicted by at least one method		4151690	4151896	-1	hypothetical protein
47	4122893	4210948	88055	136	Predicted by at least one method		4151910	4152065	-1	hypothetical protein
47	4122893	4210948	88055	136	Predicted by at least one method		4152087	4152404	-1	hypothetical protein
47	4122893	4210948	88055	136	Predicted by at least one method		4152401	4152577	-1	hypothetical protein
47	4122893	4210948	88055	136	Predicted by at least one method		4152574	4153701	-1	hypothetical protein
47	4122893	4210948	88055	136	Predicted by at least one method		4153698	4154006	-1	hypothetical protein
47	4122893	4210948	88055	136	Predicted by at least one method		4154003	4154608	-1	hypothetical protein
47	4122893	4210948	88055	136	Predicted by at least one method		4154692	4155021	-1	hypothetical protein
47	4122893	4210948	88055	136	Predicted by at least one method		4155149	4155328	1	hypothetical protein
47	4122893	4210948	88055	136	Predicted by at least one method		4155325	4155948	-1	hypothetical protein
47	4122893	4210948	88055	136	Predicted by at least one method		4155948	4157468	-1	hypothetical protein
47	4122893	4210948	88055	136	Predicted by at least one method		4157468	4157770	-1	hypothetical protein
47	4122893	4210948	88055	136	Predicted by at least one method		4157767	4157964	-1	hypothetical protein
47	4122893	4210948	88055	136	Predicted by at least one method		4157961	4158278	-1	hypothetical protein
47	4122893	4210948	88055	136	Predicted by at least one method		4158294	4158554	-1	hypothetical protein
47	4122893	4210948	88055	136	Predicted by at least one method		4158602	4158814	-1	hypothetical protein
47	4122893	4210948	88055	136	Predicted by at least one method		4158811	4159362	-1	hypothetical protein
47	4122893	4210948	88055	136	Predicted by at least one method		4159359	4160252	-1	hypothetical protein
47	4122893	4210948	88055	136	Predicted by at least one method		4160270	4160755	-1	hypothetical protein
47	4122893	4210948	88055	136	Predicted by at least one method		4160752	4161024	-1	hypothetical protein
47	4122893	4210948	88055	136	Predicted by at least one method		4161021	4161392	-1	hypothetical protein
47	4122893	4210948	88055	136	Predicted by at least one method		4161389	4162054	-1	hypothetical protein
47	4122893	4210948	88055	136	Predicted by at least one method		4162051	4162749	-1	hypothetical protein
47	4122893	4210948	88055	136	Predicted by at least one method		4162870	4163700	-1	hypothetical protein
47	4122893	4210948	88055	136	Predicted by at least one method		4163769	4164158	-1	hypothetical protein
47	4122893	4210948	88055	136	Predicted by at least one method		4164155	4165105	-1	hypothetical protein
47	4122893	4210948	88055	136	Predicted by at least one method		4165102	4165671	-1	hypothetical protein
47	4122893	4210948	88055	136	Predicted by at least one method		4165668	4166024	-1	hypothetical protein
47	4122893	4210948	88055	136	Predicted by at least one method		4166115	4166381	-1	hypothetical protein
47	4122893	4210948	88055	136	Predicted by at least one method		4166378	4166542	-1	hypothetical protein
47	4122893	4210948	88055	136	Predicted by at least one method		4166794	4167306	1	hypothetical protein
47	4122893	4210948	88055	136	Predicted by at least one method		4167407	4167793	1	hypothetical protein
47	4122893	4210948	88055	136	Predicted by at least one method		4167831	4169126	1	hypothetical protein
47	4122893	4210948	88055	136	Predicted by at least one method		4169795	4170031	1	hypothetical protein
47	4122893	4210948	88055	136	Predicted by at least one method		4170103	4170501	-1	hypothetical protein
47	4122893	4210948	88055	136	Predicted by at least one method		4170498	4170737	-1	hypothetical protein
47	4122893	4210948	88055	136	Predicted by at least one method	nagR_3	4170836	4171594	1	HTH-type transcriptional repressor NagR
47	4122893	4210948	88055	136	Predicted by at least one method		4171595	4172653	-1	hypothetical protein
47	4122893	4210948	88055	136	Predicted by at least one method		4172658	4173059	-1	hypothetical protein
47	4122893	4210948	88055	136	Predicted by at least one method		4173056	4173487	-1	hypothetical protein
47	4122893	4210948	88055	136	Predicted by at least one method		4173495	4173836	-1	hypothetical protein
47	4122893	4210948	88055	136	Predicted by at least one method		4173840	4174619	-1	hypothetical protein
47	4122893	4210948	88055	136	Predicted by at least one method		4174633	4175115	-1	hypothetical protein
47	4122893	4210948	88055	136	Predicted by at least one method		4175117	4176325	-1	hypothetical protein
47	4122893	4210948	88055	136	Predicted by at least one method		4176322	4177413	-1	hypothetical protein
47	4122893	4210948	88055	136	Predicted by at least one method		4177425	4178849	-1	hypothetical protein
47	4122893	4210948	88055	136	Predicted by at least one method		4178852	4182340	-1	hypothetical protein
47	4122893	4210948	88055	136	Predicted by at least one method		4182487	4183011	-1	hypothetical protein
47	4122893	4210948	88055	136	Predicted by at least one method		4183104	4183670	-1	hypothetical protein
47	4122893	4210948	88055	136	Predicted by at least one method		4183704	4183988	-1	hypothetical protein
47	4122893	4210948	88055	136	Predicted by at least one method		4183985	4184437	-1	hypothetical protein
47	4122893	4210948	88055	136	Predicted by at least one method		4184437	4184754	-1	hypothetical protein
47	4122893	4210948	88055	136	Predicted by at least one method		4184754	4185224	-1	hypothetical protein
47	4122893	4210948	88055	136	Predicted by at least one method		4185224	4185910	-1	hypothetical protein
47	4122893	4210948	88055	136	Predicted by at least one method		4185914	4186207	-1	hypothetical protein
47	4122893	4210948	88055	136	Predicted by at least one method		4186210	4186440	-1	hypothetical protein
47	4122893	4210948	88055	136	Predicted by at least one method		4186440	4187771	-1	hypothetical protein
47	4122893	4210948	88055	136	Predicted by at least one method		4187994	4188665	-1	hypothetical protein
47	4122893	4210948	88055	136	Predicted by at least one method		4188665	4188859	-1	hypothetical protein
47	4122893	4210948	88055	136	Predicted by at least one method		4188856	4189206	-1	hypothetical protein
47	4122893	4210948	88055	136	Predicted by at least one method		4189206	4189403	-1	hypothetical protein
47	4122893	4210948	88055	136	Predicted by at least one method		4189489	4191813	-1	hypothetical protein
47	4122893	4210948	88055	136	Predicted by at least one method		4191823	4193169	-1	hypothetical protein
47	4122893	4210948	88055	136	Predicted by at least one method		4193177	4193371	-1	hypothetical protein
47	4122893	4210948	88055	136	Predicted by at least one method		4193368	4193793	-1	hypothetical protein
47	4122893	4210948	88055	136	Predicted by at least one method		4194024	4194470	-1	hypothetical protein
47	4122893	4210948	88055	136	Predicted by at least one method		4194593	4194730	-1	hypothetical protein
47	4122893	4210948	88055	136	Predicted by at least one method		4194848	4195168	-1	hypothetical protein
47	4122893	4210948	88055	136	Predicted by at least one method		4195165	4195674	-1	hypothetical protein
47	4122893	4210948	88055	136	Predicted by at least one method		4195685	4195831	-1	hypothetical protein
47	4122893	4210948	88055	136	Predicted by at least one method		4195835	4196626	-1	hypothetical protein
47	4122893	4210948	88055	136	Predicted by at least one method		4196811	4197113	1	hypothetical protein
47	4122893	4210948	88055	136	Predicted by at least one method		4197091	4197636	1	hypothetical protein
47	4122893	4210948	88055	136	Predicted by at least one method		4197703	4197831	-1	hypothetical protein
47	4122893	4210948	88055	136	Predicted by at least one method		4197834	4197989	-1	hypothetical protein
47	4122893	4210948	88055	136	Predicted by at least one method		4197986	4198999	-1	hypothetical protein
47	4122893	4210948	88055	136	Predicted by at least one method		4198996	4199238	-1	hypothetical protein
47	4122893	4210948	88055	136	Predicted by at least one method		4199235	4199573	-1	hypothetical protein
47	4122893	4210948	88055	136	Predicted by at least one method	whiB_2	4199726	4200286	-1	Transcriptional regulator WhiB
47	4122893	4210948	88055	136	Predicted by at least one method		4200350	4200697	-1	hypothetical protein
47	4122893	4210948	88055	136	Predicted by at least one method		4200694	4201536	-1	hypothetical protein
47	4122893	4210948	88055	136	Predicted by at least one method		4201619	4202056	-1	hypothetical protein
47	4122893	4210948	88055	136	Predicted by at least one method		4202056	4202274	-1	hypothetical protein
47	4122893	4210948	88055	136	Predicted by at least one method		4202385	4202840	-1	hypothetical protein
47	4122893	4210948	88055	136	Predicted by at least one method		4202837	4203043	-1	hypothetical protein
47	4122893	4210948	88055	136	Predicted by at least one method		4203040	4203486	-1	hypothetical protein
47	4122893	4210948	88055	136	Predicted by at least one method		4203483	4204073	-1	hypothetical protein
47	4122893	4210948	88055	136	Predicted by at least one method		4204013	4204300	-1	hypothetical protein
47	4122893	4210948	88055	136	Predicted by at least one method		4204258	4205175	-1	hypothetical protein
47	4122893	4210948	88055	136	Predicted by at least one method		4205172	4206062	-1	hypothetical protein
47	4122893	4210948	88055	136	Predicted by at least one method		4206059	4206241	-1	hypothetical protein
47	4122893	4210948	88055	136	Predicted by at least one method		4206241	4206423	-1	hypothetical protein
47	4122893	4210948	88055	136	Predicted by at least one method		4206500	4207357	-1	hypothetical protein
47	4122893	4210948	88055	136	Predicted by at least one method		4207354	4207572	-1	hypothetical protein
47	4122893	4210948	88055	136	Predicted by at least one method		4207665	4207913	-1	hypothetical protein
47	4122893	4210948	88055	136	Predicted by at least one method		4207891	4208199	-1	hypothetical protein
47	4122893	4210948	88055	136	Predicted by at least one method		4208456	4208827	1	hypothetical protein
47	4122893	4210948	88055	136	Predicted by at least one method		4209473	4210753	1	Putative prophage phiRv2 integrase
48	4206500	4211762	5262	7	Predicted by at least one method		4206500	4207357	-1	hypothetical protein
48	4206500	4211762	5262	7	Predicted by at least one method		4207354	4207572	-1	hypothetical protein
48	4206500	4211762	5262	7	Predicted by at least one method		4207665	4207913	-1	hypothetical protein
48	4206500	4211762	5262	7	Predicted by at least one method		4207891	4208199	-1	hypothetical protein
48	4206500	4211762	5262	7	Predicted by at least one method		4208456	4208827	1	hypothetical protein
48	4206500	4211762	5262	7	Predicted by at least one method		4209473	4210753	1	Putative prophage phiRv2 integrase
48	4206500	4211762	5262	7	Predicted by at least one method		4211016	4211762	-1	hypothetical protein
49	4752207	4757122	4915	3	Predicted by at least one method		4752207	4752485	-1	hypothetical protein
49	4752207	4757122	4915	3	Predicted by at least one method		4752857	4753510	-1	hypothetical protein
49	4752207	4757122	4915	3	Predicted by at least one method		4754486	4757122	1	hypothetical protein
50	4780478	4804710	24232	28	Predicted by at least one method		4780092	4780481	-1	hypothetical protein
50	4780478	4804710	24232	28	Predicted by at least one method		4780478	4781485	-1	hypothetical protein
50	4780478	4804710	24232	28	Predicted by at least one method		4781905	4782219	-1	hypothetical protein
50	4780478	4804710	24232	28	Predicted by at least one method		4782567	4783451	1	hypothetical protein
50	4780478	4804710	24232	28	Predicted by at least one method	yokD_2	4783533	4784378	-1	SPbeta prophage-derived aminoglycoside N(3')-acetyltransferase-like protein YokD
50	4780478	4804710	24232	28	Predicted by at least one method		4784770	4785753	1	hypothetical protein
50	4780478	4804710	24232	28	Predicted by at least one method		4785783	4786277	-1	hypothetical protein
50	4780478	4804710	24232	28	Predicted by at least one method		4786436	4786555	1	hypothetical protein
50	4780478	4804710	24232	28	Predicted by at least one method		4787067	4788821	-1	hypothetical protein
50	4780478	4804710	24232	28	Predicted by at least one method	COQ3_3	4789257	4790075	-1	Ubiquinone biosynthesis O-methyltransferase, mitochondrial
50	4780478	4804710	24232	28	Predicted by at least one method	nagR_4	4790136	4790852	1	HTH-type transcriptional repressor NagR
50	4780478	4804710	24232	28	Predicted by at least one method		4791320	4791589	1	hypothetical protein
50	4780478	4804710	24232	28	Predicted by at least one method		4791586	4792032	1	hypothetical protein
50	4780478	4804710	24232	28	Predicted by at least one method		4792029	4792889	1	hypothetical protein
50	4780478	4804710	24232	28	Predicted by at least one method		4792889	4793278	1	hypothetical protein
50	4780478	4804710	24232	28	Predicted by at least one method		4793280	4793597	1	hypothetical protein
50	4780478	4804710	24232	28	Predicted by at least one method		4793594	4793767	1	hypothetical protein
50	4780478	4804710	24232	28	Predicted by at least one method		4793770	4794060	1	hypothetical protein
50	4780478	4804710	24232	28	Predicted by at least one method		4794167	4796296	1	hypothetical protein
50	4780478	4804710	24232	28	Predicted by at least one method		4796504	4796980	1	hypothetical protein
50	4780478	4804710	24232	28	Predicted by at least one method		4797068	4797973	1	hypothetical protein
50	4780478	4804710	24232	28	Predicted by at least one method		4797970	4798326	1	hypothetical protein
50	4780478	4804710	24232	28	Predicted by at least one method		4798323	4799747	1	hypothetical protein
50	4780478	4804710	24232	28	Predicted by at least one method		4799860	4800045	1	hypothetical protein
50	4780478	4804710	24232	28	Predicted by at least one method		4800108	4801469	1	hypothetical protein
50	4780478	4804710	24232	28	Predicted by at least one method		4801635	4801955	1	hypothetical protein
50	4780478	4804710	24232	28	Predicted by at least one method		4802517	4803134	1	hypothetical protein
50	4780478	4804710	24232	28	Predicted by at least one method		4803217	4804710	-1	hypothetical protein
51	5128565	5133525	4960	7	Predicted by at least one method		5127944	5128573	1	hypothetical protein
51	5128565	5133525	4960	7	Predicted by at least one method		5128710	5128934	1	hypothetical protein
51	5128565	5133525	4960	7	Predicted by at least one method		5129434	5130723	1	hypothetical protein
51	5128565	5133525	4960	7	Predicted by at least one method		5131241	5132428	-1	hypothetical protein
51	5128565	5133525	4960	7	Predicted by at least one method		5132555	5132755	-1	hypothetical protein
51	5128565	5133525	4960	7	Predicted by at least one method		5132924	5133166	-1	hypothetical protein
51	5128565	5133525	4960	7	Predicted by at least one method		5133395	5134387	1	hypothetical protein
52	5152885	5161234	8349	12	Predicted by at least one method		5152885	5153469	-1	hypothetical protein
52	5152885	5161234	8349	12	Predicted by at least one method	xerC_5	5153568	5154371	1	Tyrosine recombinase XerC
52	5152885	5161234	8349	12	Predicted by at least one method		5154612	5154782	-1	hypothetical protein
52	5152885	5161234	8349	12	Predicted by at least one method		5155164	5155922	1	hypothetical protein
52	5152885	5161234	8349	12	Predicted by at least one method		5156097	5156426	-1	hypothetical protein
52	5152885	5161234	8349	12	Predicted by at least one method		5156427	5156675	1	hypothetical protein
52	5152885	5161234	8349	12	Predicted by at least one method		5156672	5156884	1	hypothetical protein
52	5152885	5161234	8349	12	Predicted by at least one method		5156884	5158065	1	Putative prophage phiRv2 integrase
52	5152885	5161234	8349	12	Predicted by at least one method	dcd	5158725	5159300	1	dCTP deaminase, dUMP-forming
52	5152885	5161234	8349	12	Predicted by at least one method	gpt	5159297	5159806	1	Xanthine phosphoribosyltransferase
52	5152885	5161234	8349	12	Predicted by at least one method		5159846	5160253	-1	hypothetical protein
52	5152885	5161234	8349	12	Predicted by at least one method		5160335	5161234	-1	hypothetical protein
53	5277096	5297504	20408	19	Predicted by at least one method		5277096	5277998	-1	hypothetical protein
53	5277096	5297504	20408	19	Predicted by at least one method		5278447	5279373	1	hypothetical protein
53	5277096	5297504	20408	19	Predicted by at least one method		5279463	5280662	-1	hypothetical protein
53	5277096	5297504	20408	19	Predicted by at least one method		5282043	5283125	1	hypothetical protein
53	5277096	5297504	20408	19	Predicted by at least one method	egtB_3	5283232	5284170	-1	Hercynine oxygenase
53	5277096	5297504	20408	19	Predicted by at least one method		5284221	5285006	-1	hypothetical protein
53	5277096	5297504	20408	19	Predicted by at least one method		5286360	5286665	1	hypothetical protein
53	5277096	5297504	20408	19	Predicted by at least one method		5286662	5286862	1	hypothetical protein
53	5277096	5297504	20408	19	Predicted by at least one method		5286855	5287892	1	hypothetical protein
53	5277096	5297504	20408	19	Predicted by at least one method		5287892	5288233	1	hypothetical protein
53	5277096	5297504	20408	19	Predicted by at least one method		5288310	5289896	1	hypothetical protein
53	5277096	5297504	20408	19	Predicted by at least one method		5289898	5291994	1	hypothetical protein
53	5277096	5297504	20408	19	Predicted by at least one method		5292228	5292536	1	hypothetical protein
53	5277096	5297504	20408	19	Predicted by at least one method		5292627	5293355	1	hypothetical protein
53	5277096	5297504	20408	19	Predicted by at least one method		5293352	5294269	1	hypothetical protein
53	5277096	5297504	20408	19	Predicted by at least one method		5294266	5294685	1	hypothetical protein
53	5277096	5297504	20408	19	Predicted by at least one method		5294682	5295830	1	hypothetical protein
53	5277096	5297504	20408	19	Predicted by at least one method		5296008	5296217	1	hypothetical protein
53	5277096	5297504	20408	19	Predicted by at least one method	xerC_6	5296293	5297504	1	Tyrosine recombinase XerC
54	5338549	5357079	18530	30	Predicted by at least one method		5338436	5340547	-1	hypothetical protein
54	5338549	5357079	18530	30	Predicted by at least one method		5340730	5341140	-1	hypothetical protein
54	5338549	5357079	18530	30	Predicted by at least one method		5341150	5341668	-1	hypothetical protein
54	5338549	5357079	18530	30	Predicted by at least one method		5341668	5342078	-1	hypothetical protein
54	5338549	5357079	18530	30	Predicted by at least one method		5342146	5342886	-1	hypothetical protein
54	5338549	5357079	18530	30	Predicted by at least one method		5342879	5343076	-1	hypothetical protein
54	5338549	5357079	18530	30	Predicted by at least one method		5343076	5343525	-1	hypothetical protein
54	5338549	5357079	18530	30	Predicted by at least one method		5343536	5344132	-1	hypothetical protein
54	5338549	5357079	18530	30	Predicted by at least one method		5344134	5344361	-1	hypothetical protein
54	5338549	5357079	18530	30	Predicted by at least one method		5344438	5345826	-1	hypothetical protein
54	5338549	5357079	18530	30	Predicted by at least one method		5345963	5346640	-1	hypothetical protein
54	5338549	5357079	18530	30	Predicted by at least one method		5346637	5347851	-1	hypothetical protein
54	5338549	5357079	18530	30	Predicted by at least one method		5347865	5349427	-1	hypothetical protein
54	5338549	5357079	18530	30	Predicted by at least one method		5349390	5349665	-1	hypothetical protein
54	5338549	5357079	18530	30	Predicted by at least one method		5349837	5350127	-1	hypothetical protein
54	5338549	5357079	18530	30	Predicted by at least one method		5350131	5350436	-1	hypothetical protein
54	5338549	5357079	18530	30	Predicted by at least one method		5350524	5350724	-1	hypothetical protein
54	5338549	5357079	18530	30	Predicted by at least one method		5350913	5353024	-1	hypothetical protein
54	5338549	5357079	18530	30	Predicted by at least one method		5353112	5353288	-1	hypothetical protein
54	5338549	5357079	18530	30	Predicted by at least one method		5353302	5353508	-1	hypothetical protein
54	5338549	5357079	18530	30	Predicted by at least one method		5353505	5353822	-1	hypothetical protein
54	5338549	5357079	18530	30	Predicted by at least one method		5353819	5353995	-1	hypothetical protein
54	5338549	5357079	18530	30	Predicted by at least one method		5353992	5354771	-1	hypothetical protein
54	5338549	5357079	18530	30	Predicted by at least one method		5354768	5355133	-1	hypothetical protein
54	5338549	5357079	18530	30	Predicted by at least one method		5355130	5355453	-1	hypothetical protein
54	5338549	5357079	18530	30	Predicted by at least one method		5355450	5355749	-1	hypothetical protein
54	5338549	5357079	18530	30	Predicted by at least one method		5355847	5356023	-1	hypothetical protein
54	5338549	5357079	18530	30	Predicted by at least one method		5356116	5356745	-1	hypothetical protein
54	5338549	5357079	18530	30	Predicted by at least one method		5356742	5357005	-1	hypothetical protein
54	5338549	5357079	18530	30	Predicted by at least one method	radA_2	5357002	5358339	-1	DNA repair protein RadA
55	5358566	5365032	6466	12	Predicted by at least one method	dnaA_2	5358336	5358956	-1	Chromosomal replication initiator protein DnaA
55	5358566	5365032	6466	12	Predicted by at least one method		5358940	5359887	-1	hypothetical protein
55	5358566	5365032	6466	12	Predicted by at least one method		5360047	5360403	-1	hypothetical protein
55	5358566	5365032	6466	12	Predicted by at least one method		5360400	5360612	-1	hypothetical protein
55	5358566	5365032	6466	12	Predicted by at least one method		5360609	5361031	-1	hypothetical protein
55	5358566	5365032	6466	12	Predicted by at least one method		5361028	5361222	-1	hypothetical protein
55	5358566	5365032	6466	12	Predicted by at least one method		5361219	5361953	-1	hypothetical protein
55	5358566	5365032	6466	12	Predicted by at least one method		5361971	5362285	-1	hypothetical protein
55	5358566	5365032	6466	12	Predicted by at least one method		5362544	5363065	1	hypothetical protein
55	5358566	5365032	6466	12	Predicted by at least one method		5363090	5364592	-1	hypothetical protein
55	5358566	5365032	6466	12	Predicted by at least one method		5364589	5364972	-1	hypothetical protein
55	5358566	5365032	6466	12	Predicted by at least one method		5365027	5365611	1	Putative conjugal transfer protein
56	5373061	5406402	33341	26	Predicted by at least one method	hppA	5373061	5375466	1	K(+)-insensitive pyrophosphate-energized proton pump
56	5373061	5406402	33341	26	Predicted by at least one method		5375663	5376280	1	hypothetical protein
56	5373061	5406402	33341	26	Predicted by at least one method	prmC_2	5376371	5377936	1	Release factor glutamine methyltransferase
56	5373061	5406402	33341	26	Predicted by at least one method		5378374	5378571	1	hypothetical protein
56	5373061	5406402	33341	26	Predicted by at least one method	topA	5378738	5381656	1	DNA topoisomerase 1
56	5373061	5406402	33341	26	Predicted by at least one method	tmk	5381790	5384972	1	Thymidylate kinase
56	5373061	5406402	33341	26	Predicted by at least one method		5385170	5386375	1	hypothetical protein
56	5373061	5406402	33341	26	Predicted by at least one method	caeA_2	5386471	5388132	1	Carboxylesterase A
56	5373061	5406402	33341	26	Predicted by at least one method	xerC_7	5388443	5390047	-1	Tyrosine recombinase XerC
56	5373061	5406402	33341	26	Predicted by at least one method		5390044	5390610	-1	hypothetical protein
56	5373061	5406402	33341	26	Predicted by at least one method		5390804	5391049	1	hypothetical protein
56	5373061	5406402	33341	26	Predicted by at least one method		5391277	5392560	1	hypothetical protein
56	5373061	5406402	33341	26	Predicted by at least one method		5393011	5393820	1	hypothetical protein
56	5373061	5406402	33341	26	Predicted by at least one method		5394005	5394655	1	hypothetical protein
56	5373061	5406402	33341	26	Predicted by at least one method		5394652	5396370	1	hypothetical protein
56	5373061	5406402	33341	26	Predicted by at least one method		5396626	5397324	-1	hypothetical protein
56	5373061	5406402	33341	26	Predicted by at least one method		5397428	5397877	-1	hypothetical protein
56	5373061	5406402	33341	26	Predicted by at least one method		5397994	5398680	-1	hypothetical protein
56	5373061	5406402	33341	26	Predicted by at least one method		5398996	5399109	1	hypothetical protein
56	5373061	5406402	33341	26	Predicted by at least one method		5399106	5399798	1	hypothetical protein
56	5373061	5406402	33341	26	Predicted by at least one method		5399942	5401255	1	hypothetical protein
56	5373061	5406402	33341	26	Predicted by at least one method		5401543	5402004	1	hypothetical protein
56	5373061	5406402	33341	26	Predicted by at least one method		5402179	5403174	1	hypothetical protein
56	5373061	5406402	33341	26	Predicted by at least one method		5403320	5403949	1	hypothetical protein
56	5373061	5406402	33341	26	Predicted by at least one method		5404010	5404765	-1	hypothetical protein
56	5373061	5406402	33341	26	Predicted by at least one method		5404999	5406402	-1	hypothetical protein
57	5398845	5405574	6729	8	Predicted by at least one method		5398996	5399109	1	hypothetical protein
57	5398845	5405574	6729	8	Predicted by at least one method		5399106	5399798	1	hypothetical protein
57	5398845	5405574	6729	8	Predicted by at least one method		5399942	5401255	1	hypothetical protein
57	5398845	5405574	6729	8	Predicted by at least one method		5401543	5402004	1	hypothetical protein
57	5398845	5405574	6729	8	Predicted by at least one method		5402179	5403174	1	hypothetical protein
57	5398845	5405574	6729	8	Predicted by at least one method		5403320	5403949	1	hypothetical protein
57	5398845	5405574	6729	8	Predicted by at least one method		5404010	5404765	-1	hypothetical protein
57	5398845	5405574	6729	8	Predicted by at least one method		5404999	5406402	-1	hypothetical protein
58	5398996	5404765	5769	7	Predicted by at least one method		5398996	5399109	1	hypothetical protein
58	5398996	5404765	5769	7	Predicted by at least one method		5399106	5399798	1	hypothetical protein
58	5398996	5404765	5769	7	Predicted by at least one method		5399942	5401255	1	hypothetical protein
58	5398996	5404765	5769	7	Predicted by at least one method		5401543	5402004	1	hypothetical protein
58	5398996	5404765	5769	7	Predicted by at least one method		5402179	5403174	1	hypothetical protein
58	5398996	5404765	5769	7	Predicted by at least one method		5403320	5403949	1	hypothetical protein
58	5398996	5404765	5769	7	Predicted by at least one method		5404010	5404765	-1	hypothetical protein
59	5406158	5421274	15116	16	Predicted by at least one method		5404999	5406402	-1	hypothetical protein
59	5406158	5421274	15116	16	Predicted by at least one method		5406500	5407411	-1	hypothetical protein
59	5406158	5421274	15116	16	Predicted by at least one method		5407408	5408499	-1	hypothetical protein
59	5406158	5421274	15116	16	Predicted by at least one method		5408496	5409260	-1	hypothetical protein
59	5406158	5421274	15116	16	Predicted by at least one method		5409354	5410370	-1	hypothetical protein
59	5406158	5421274	15116	16	Predicted by at least one method		5410367	5411263	-1	hypothetical protein
59	5406158	5421274	15116	16	Predicted by at least one method	trpD_2	5411257	5412408	-1	Anthranilate phosphoribosyltransferase
59	5406158	5421274	15116	16	Predicted by at least one method	lgoD	5412426	5413427	-1	L-galactonate-5-dehydrogenase
59	5406158	5421274	15116	16	Predicted by at least one method	gph_7	5413424	5414233	-1	Phosphoglycolate phosphatase
59	5406158	5421274	15116	16	Predicted by at least one method		5414408	5414605	-1	hypothetical protein
59	5406158	5421274	15116	16	Predicted by at least one method		5414818	5415858	1	hypothetical protein
59	5406158	5421274	15116	16	Predicted by at least one method		5415855	5416415	1	hypothetical protein
59	5406158	5421274	15116	16	Predicted by at least one method		5416452	5417309	-1	hypothetical protein
59	5406158	5421274	15116	16	Predicted by at least one method	yjjG	5417306	5417980	-1	Pyrimidine 5'-nucleotidase YjjG
59	5406158	5421274	15116	16	Predicted by at least one method		5418010	5418978	-1	hypothetical protein
59	5406158	5421274	15116	16	Predicted by at least one method		5419128	5421182	-1	hypothetical protein
60	5428697	5434114	5417	7	Predicted by at least one method	pucA_1	5427575	5428843	1	putative xanthine dehydrogenase subunit A
60	5428697	5434114	5417	7	Predicted by at least one method		5429102	5429674	1	hypothetical protein
60	5428697	5434114	5417	7	Predicted by at least one method		5429665	5430213	-1	hypothetical protein
60	5428697	5434114	5417	7	Predicted by at least one method		5430477	5431310	-1	hypothetical protein
60	5428697	5434114	5417	7	Predicted by at least one method	suhB_2	5431361	5432152	-1	Fructose-1, 6-bisphosphatase/inositol-1-monophosphatase
60	5428697	5434114	5417	7	Predicted by at least one method	pcpR	5432208	5433107	1	PCP degradation transcriptional activation protein
60	5428697	5434114	5417	7	Predicted by at least one method		5433135	5433776	-1	hypothetical protein
61	5482901	5499946	17045	16	Predicted by at least one method		5482761	5482904	-1	hypothetical protein
61	5482901	5499946	17045	16	Predicted by at least one method		5482901	5484127	-1	hypothetical protein
61	5482901	5499946	17045	16	Predicted by at least one method		5484277	5485242	1	hypothetical protein
61	5482901	5499946	17045	16	Predicted by at least one method	panC	5485239	5486231	1	Pantothenate synthetase
61	5482901	5499946	17045	16	Predicted by at least one method	nadB	5486228	5487943	1	L-aspartate oxidase
61	5482901	5499946	17045	16	Predicted by at least one method	nadC	5487949	5488926	1	Nicotinate-nucleotide pyrophosphorylase [carboxylating]
61	5482901	5499946	17045	16	Predicted by at least one method	coaX	5488932	5489729	1	Type III pantothenate kinase
61	5482901	5499946	17045	16	Predicted by at least one method		5489901	5490569	1	hypothetical protein
61	5482901	5499946	17045	16	Predicted by at least one method		5490629	5490805	1	hypothetical protein
61	5482901	5499946	17045	16	Predicted by at least one method	blaI_2	5490968	5491336	1	Transcriptional regulator BlaI
61	5482901	5499946	17045	16	Predicted by at least one method	argA	5491346	5491894	1	Amino-acid acetyltransferase
61	5482901	5499946	17045	16	Predicted by at least one method	lsr2_2	5492101	5492451	1	Nucleoid-associated protein Lsr2
61	5482901	5499946	17045	16	Predicted by at least one method		5492487	5493179	-1	hypothetical protein
61	5482901	5499946	17045	16	Predicted by at least one method	clpC1	5493610	5496138	1	ATP-dependent Clp protease ATP-binding subunit ClpC1
61	5482901	5499946	17045	16	Predicted by at least one method		5496223	5499264	-1	hypothetical protein
61	5482901	5499946	17045	16	Predicted by at least one method		5499311	5499946	-1	hypothetical protein
62	6031369	6044767	13398	15	Predicted by at least one method		6030624	6031415	1	hypothetical protein
62	6031369	6044767	13398	15	Predicted by at least one method		6031665	6032423	-1	putative oxidoreductase
62	6031369	6044767	13398	15	Predicted by at least one method	stp_9	6032504	6033943	-1	Multidrug resistance protein Stp
62	6031369	6044767	13398	15	Predicted by at least one method		6034194	6034538	1	hypothetical protein
62	6031369	6044767	13398	15	Predicted by at least one method		6034558	6035739	-1	NADH oxidase
62	6031369	6044767	13398	15	Predicted by at least one method		6035736	6036419	-1	hypothetical protein
62	6031369	6044767	13398	15	Predicted by at least one method		6036463	6037179	-1	hypothetical protein
62	6031369	6044767	13398	15	Predicted by at least one method		6037721	6038305	-1	hypothetical protein
62	6031369	6044767	13398	15	Predicted by at least one method	hsaA_1	6038426	6039535	-1	Flavin-dependent monooxygenase, oxygenase subunit HsaA
62	6031369	6044767	13398	15	Predicted by at least one method		6039532	6040545	-1	hypothetical protein
62	6031369	6044767	13398	15	Predicted by at least one method	arpA_4	6040712	6041395	1	A-factor receptor protein
62	6031369	6044767	13398	15	Predicted by at least one method		6041427	6042122	1	putative phosphatase
62	6031369	6044767	13398	15	Predicted by at least one method	novG	6042357	6043469	1	Transcriptional regulator NovG
62	6031369	6044767	13398	15	Predicted by at least one method	lgrE_2	6043450	6044295	1	Linear gramicidin dehydrogenase LgrE
62	6031369	6044767	13398	15	Predicted by at least one method	pccB_2	6044584	6046152	1	Propionyl-CoA carboxylase beta chain
63	6052900	6057692	4792	7	Predicted by at least one method	ilvC_2	6052262	6052960	1	Ketol-acid reductoisomerase (NADP(+))
63	6052900	6057692	4792	7	Predicted by at least one method	ilvC_3	6052978	6053262	1	Ketol-acid reductoisomerase (NAD(+))
63	6052900	6057692	4792	7	Predicted by at least one method		6053294	6054307	1	hypothetical protein
63	6052900	6057692	4792	7	Predicted by at least one method	fabH_2	6054374	6055393	1	3-oxoacyl-[acyl-carrier-protein] synthase 3
63	6052900	6057692	4792	7	Predicted by at least one method	acpP	6055480	6055716	1	Acyl carrier protein
63	6052900	6057692	4792	7	Predicted by at least one method		6055799	6057196	1	6-hydroxy-D-nicotine oxidase
63	6052900	6057692	4792	7	Predicted by at least one method		6057210	6057626	1	hypothetical protein
64	6289441	6294317	4876	3	Predicted by at least one method		6289441	6293232	1	hypothetical protein
64	6289441	6294317	4876	3	Predicted by at least one method		6293287	6293469	-1	hypothetical protein
64	6289441	6294317	4876	3	Predicted by at least one method		6293466	6294317	-1	hypothetical protein
65	6314583	6319019	4436	9	Predicted by at least one method	iolS_4	6313768	6314760	1	Aldo-keto reductase IolS
65	6314583	6319019	4436	9	Predicted by at least one method		6315096	6315194	-1	hypothetical protein
65	6314583	6319019	4436	9	Predicted by at least one method		6315260	6315370	1	hypothetical protein
65	6314583	6319019	4436	9	Predicted by at least one method		6315343	6315570	1	hypothetical protein
65	6314583	6319019	4436	9	Predicted by at least one method		6315597	6316544	-1	hypothetical protein
65	6314583	6319019	4436	9	Predicted by at least one method		6316636	6317031	1	hypothetical protein
65	6314583	6319019	4436	9	Predicted by at least one method		6317028	6317396	1	hypothetical protein
65	6314583	6319019	4436	9	Predicted by at least one method	rarA	6317497	6318810	1	Replication-associated recombination protein A
65	6314583	6319019	4436	9	Predicted by at least one method		6319012	6319602	-1	hypothetical protein
66	6575048	6618186	43138	29	Predicted by at least one method		6575547	6576257	1	hypothetical protein
66	6575048	6618186	43138	29	Predicted by at least one method		6576089	6576919	-1	hypothetical protein
66	6575048	6618186	43138	29	Predicted by at least one method		6577203	6577976	-1	hypothetical protein
66	6575048	6618186	43138	29	Predicted by at least one method		6578083	6578748	-1	hypothetical protein
66	6575048	6618186	43138	29	Predicted by at least one method		6579258	6584078	-1	hypothetical protein
66	6575048	6618186	43138	29	Predicted by at least one method		6584078	6585220	-1	hypothetical protein
66	6575048	6618186	43138	29	Predicted by at least one method		6585217	6586836	-1	hypothetical protein
66	6575048	6618186	43138	29	Predicted by at least one method		6586833	6587666	-1	hypothetical protein
66	6575048	6618186	43138	29	Predicted by at least one method		6588208	6588930	1	hypothetical protein
66	6575048	6618186	43138	29	Predicted by at least one method		6588936	6589040	1	hypothetical protein
66	6575048	6618186	43138	29	Predicted by at least one method		6589508	6590266	1	hypothetical protein
66	6575048	6618186	43138	29	Predicted by at least one method		6590449	6591849	-1	hypothetical protein
66	6575048	6618186	43138	29	Predicted by at least one method		6592109	6592372	1	hypothetical protein
66	6575048	6618186	43138	29	Predicted by at least one method		6592846	6594111	1	hypothetical protein
66	6575048	6618186	43138	29	Predicted by at least one method		6594083	6595075	1	hypothetical protein
66	6575048	6618186	43138	29	Predicted by at least one method		6595422	6597188	-1	hypothetical protein
66	6575048	6618186	43138	29	Predicted by at least one method		6597185	6597817	-1	hypothetical protein
66	6575048	6618186	43138	29	Predicted by at least one method		6597989	6598291	-1	hypothetical protein
66	6575048	6618186	43138	29	Predicted by at least one method		6598263	6601601	-1	hypothetical protein
66	6575048	6618186	43138	29	Predicted by at least one method		6602171	6605113	-1	hypothetical protein
66	6575048	6618186	43138	29	Predicted by at least one method		6605146	6608463	-1	hypothetical protein
66	6575048	6618186	43138	29	Predicted by at least one method		6608460	6609731	-1	hypothetical protein
66	6575048	6618186	43138	29	Predicted by at least one method		6609796	6611031	-1	hypothetical protein
66	6575048	6618186	43138	29	Predicted by at least one method		6611266	6612657	1	hypothetical protein
66	6575048	6618186	43138	29	Predicted by at least one method		6612864	6614357	1	hypothetical protein
66	6575048	6618186	43138	29	Predicted by at least one method		6614357	6615805	1	hypothetical protein
66	6575048	6618186	43138	29	Predicted by at least one method		6615944	6617074	1	hypothetical protein
66	6575048	6618186	43138	29	Predicted by at least one method		6617079	6617738	1	hypothetical protein
66	6575048	6618186	43138	29	Predicted by at least one method		6617961	6618806	-1	hypothetical protein
67	6592109	6598291	6182	7	Predicted by at least one method		6592109	6592372	1	hypothetical protein
67	6592109	6598291	6182	7	Predicted by at least one method		6592846	6594111	1	hypothetical protein
67	6592109	6598291	6182	7	Predicted by at least one method		6594083	6595075	1	hypothetical protein
67	6592109	6598291	6182	7	Predicted by at least one method		6595422	6597188	-1	hypothetical protein
67	6592109	6598291	6182	7	Predicted by at least one method		6597185	6597817	-1	hypothetical protein
67	6592109	6598291	6182	7	Predicted by at least one method		6597989	6598291	-1	hypothetical protein
67	6592109	6598291	6182	7	Predicted by at least one method		6598263	6601601	-1	hypothetical protein
68	6611266	6664971	53705	49	Predicted by at least one method		6611266	6612657	1	hypothetical protein
68	6611266	6664971	53705	49	Predicted by at least one method		6612864	6614357	1	hypothetical protein
68	6611266	6664971	53705	49	Predicted by at least one method		6614357	6615805	1	hypothetical protein
68	6611266	6664971	53705	49	Predicted by at least one method		6615944	6617074	1	hypothetical protein
68	6611266	6664971	53705	49	Predicted by at least one method		6617079	6617738	1	hypothetical protein
68	6611266	6664971	53705	49	Predicted by at least one method		6617961	6618806	-1	hypothetical protein
68	6611266	6664971	53705	49	Predicted by at least one method		6619280	6619741	-1	hypothetical protein
68	6611266	6664971	53705	49	Predicted by at least one method		6619939	6620433	1	hypothetical protein
68	6611266	6664971	53705	49	Predicted by at least one method		6620733	6620972	-1	hypothetical protein
68	6611266	6664971	53705	49	Predicted by at least one method		6621070	6622680	1	hypothetical protein
68	6611266	6664971	53705	49	Predicted by at least one method		6623044	6623775	1	hypothetical protein
68	6611266	6664971	53705	49	Predicted by at least one method		6623980	6624189	-1	hypothetical protein
68	6611266	6664971	53705	49	Predicted by at least one method		6624258	6624782	-1	hypothetical protein
68	6611266	6664971	53705	49	Predicted by at least one method		6625954	6626253	1	hypothetical protein
68	6611266	6664971	53705	49	Predicted by at least one method		6626250	6626465	1	hypothetical protein
68	6611266	6664971	53705	49	Predicted by at least one method	desR_4	6626618	6627220	1	Transcriptional regulatory protein DesR
68	6611266	6664971	53705	49	Predicted by at least one method	desK_1	6627143	6628279	-1	Sensor histidine kinase DesK
68	6611266	6664971	53705	49	Predicted by at least one method		6628522	6634866	1	hypothetical protein
68	6611266	6664971	53705	49	Predicted by at least one method		6634903	6635283	1	hypothetical protein
68	6611266	6664971	53705	49	Predicted by at least one method		6635625	6635891	1	hypothetical protein
68	6611266	6664971	53705	49	Predicted by at least one method		6636522	6636953	-1	hypothetical protein
68	6611266	6664971	53705	49	Predicted by at least one method		6636946	6637680	-1	hypothetical protein
68	6611266	6664971	53705	49	Predicted by at least one method		6637773	6638102	1	Ferredoxin
68	6611266	6664971	53705	49	Predicted by at least one method		6638104	6638784	1	hypothetical protein
68	6611266	6664971	53705	49	Predicted by at least one method		6638800	6639168	1	hypothetical protein
68	6611266	6664971	53705	49	Predicted by at least one method		6639218	6639646	1	hypothetical protein
68	6611266	6664971	53705	49	Predicted by at least one method	ctaD_3	6639789	6641531	1	putative cytochrome c oxidase subunit 1
68	6611266	6664971	53705	49	Predicted by at least one method		6641832	6642170	-1	hypothetical protein
68	6611266	6664971	53705	49	Predicted by at least one method		6642167	6642658	-1	Universal stress protein
68	6611266	6664971	53705	49	Predicted by at least one method		6642715	6643755	-1	hypothetical protein
68	6611266	6664971	53705	49	Predicted by at least one method	secDF_2	6644190	6646427	-1	Protein translocase subunit SecDF
68	6611266	6664971	53705	49	Predicted by at least one method		6646514	6646891	-1	hypothetical protein
68	6611266	6664971	53705	49	Predicted by at least one method	nreC_5	6646888	6647550	-1	Oxygen regulatory protein NreC
68	6611266	6664971	53705	49	Predicted by at least one method		6647547	6648509	-1	hypothetical protein
68	6611266	6664971	53705	49	Predicted by at least one method	dksA_2	6648856	6649182	1	RNA polymerase-binding transcription factor DksA
68	6611266	6664971	53705	49	Predicted by at least one method	dksA_3	6649234	6649605	1	RNA polymerase-binding transcription factor DksA
68	6611266	6664971	53705	49	Predicted by at least one method	devS_2	6649894	6651642	1	Oxygen sensor histidine kinase response regulator DevS/DosS
68	6611266	6664971	53705	49	Predicted by at least one method	devR_2	6651865	6652566	-1	DNA-binding transcriptional activator DevR/DosR
68	6611266	6664971	53705	49	Predicted by at least one method		6652787	6653374	1	hypothetical protein
68	6611266	6664971	53705	49	Predicted by at least one method		6653538	6653990	-1	hypothetical protein
68	6611266	6664971	53705	49	Predicted by at least one method		6654385	6654879	-1	hypothetical protein
68	6611266	6664971	53705	49	Predicted by at least one method		6654915	6655679	-1	hypothetical protein
68	6611266	6664971	53705	49	Predicted by at least one method		6656029	6656733	-1	hypothetical protein
68	6611266	6664971	53705	49	Predicted by at least one method		6656804	6657235	1	hypothetical protein
68	6611266	6664971	53705	49	Predicted by at least one method	pdhC_4	6657584	6658813	-1	Dihydrolipoyllysine-residue acetyltransferase component of pyruvate dehydrogenase complex
68	6611266	6664971	53705	49	Predicted by at least one method	pdhB	6658823	6659839	-1	Pyruvate dehydrogenase E1 component subunit beta
68	6611266	6664971	53705	49	Predicted by at least one method	acoA_1	6659842	6660945	-1	Acetoin:2,6-dichlorophenolindophenol oxidoreductase subunit alpha
68	6611266	6664971	53705	49	Predicted by at least one method	mtcA1_2	6661546	6662049	1	Beta-carbonic anhydrase 1
68	6611266	6664971	53705	49	Predicted by at least one method	acnA_1	6662200	6664971	1	Aconitate hydratase A
69	6619933	6628744	8811	11	Predicted by at least one method		6619939	6620433	1	hypothetical protein
69	6619933	6628744	8811	11	Predicted by at least one method		6620733	6620972	-1	hypothetical protein
69	6619933	6628744	8811	11	Predicted by at least one method		6621070	6622680	1	hypothetical protein
69	6619933	6628744	8811	11	Predicted by at least one method		6623044	6623775	1	hypothetical protein
69	6619933	6628744	8811	11	Predicted by at least one method		6623980	6624189	-1	hypothetical protein
69	6619933	6628744	8811	11	Predicted by at least one method		6624258	6624782	-1	hypothetical protein
69	6619933	6628744	8811	11	Predicted by at least one method		6625954	6626253	1	hypothetical protein
69	6619933	6628744	8811	11	Predicted by at least one method		6626250	6626465	1	hypothetical protein
69	6619933	6628744	8811	11	Predicted by at least one method	desR_4	6626618	6627220	1	Transcriptional regulatory protein DesR
69	6619933	6628744	8811	11	Predicted by at least one method	desK_1	6627143	6628279	-1	Sensor histidine kinase DesK
69	6619933	6628744	8811	11	Predicted by at least one method		6628522	6634866	1	hypothetical protein
70	6653824	6659415	5591	7	Predicted by at least one method		6653538	6653990	-1	hypothetical protein
70	6653824	6659415	5591	7	Predicted by at least one method		6654385	6654879	-1	hypothetical protein
70	6653824	6659415	5591	7	Predicted by at least one method		6654915	6655679	-1	hypothetical protein
70	6653824	6659415	5591	7	Predicted by at least one method		6656029	6656733	-1	hypothetical protein
70	6653824	6659415	5591	7	Predicted by at least one method		6656804	6657235	1	hypothetical protein
70	6653824	6659415	5591	7	Predicted by at least one method	pdhC_4	6657584	6658813	-1	Dihydrolipoyllysine-residue acetyltransferase component of pyruvate dehydrogenase complex
70	6653824	6659415	5591	7	Predicted by at least one method	pdhB	6658823	6659839	-1	Pyruvate dehydrogenase E1 component subunit beta
71	6674072	6679491	5419	6	Predicted by at least one method		6673184	6674089	-1	Universal stress protein
71	6674072	6679491	5419	6	Predicted by at least one method	clcB	6675535	6677403	-1	Voltage-gated ClC-type chloride channel ClcB
71	6674072	6679491	5419	6	Predicted by at least one method		6677645	6677953	-1	hypothetical protein
71	6674072	6679491	5419	6	Predicted by at least one method		6678041	6678652	1	hypothetical protein
71	6674072	6679491	5419	6	Predicted by at least one method		6678883	6679083	1	hypothetical protein
71	6674072	6679491	5419	6	Predicted by at least one method	scoF_5	6679484	6679687	-1	Cold shock protein ScoF
72	6686306	6700916	14610	15	Predicted by at least one method		6685275	6686762	1	hypothetical protein
72	6686306	6700916	14610	15	Predicted by at least one method		6686759	6687706	1	hypothetical protein
72	6686306	6700916	14610	15	Predicted by at least one method	walR_1	6687842	6688657	-1	Transcriptional regulatory protein WalR
72	6686306	6700916	14610	15	Predicted by at least one method		6688654	6691305	-1	hypothetical protein
72	6686306	6700916	14610	15	Predicted by at least one method	lolD_3	6691302	6691964	-1	Lipoprotein-releasing system ATP-binding protein LolD
72	6686306	6700916	14610	15	Predicted by at least one method		6691951	6692691	-1	putative ABC transporter ATP-binding protein
72	6686306	6700916	14610	15	Predicted by at least one method		6692697	6693353	-1	hypothetical protein
72	6686306	6700916	14610	15	Predicted by at least one method		6693508	6694809	1	hypothetical protein
72	6686306	6700916	14610	15	Predicted by at least one method		6694959	6696011	-1	hypothetical protein
72	6686306	6700916	14610	15	Predicted by at least one method		6696181	6697020	1	hypothetical protein
72	6686306	6700916	14610	15	Predicted by at least one method		6697175	6698065	1	hypothetical protein
72	6686306	6700916	14610	15	Predicted by at least one method	sasA_8	6698072	6699445	-1	Adaptive-response sensory-kinase SasA
72	6686306	6700916	14610	15	Predicted by at least one method	mprA_4	6699442	6700104	-1	Response regulator MprA
72	6686306	6700916	14610	15	Predicted by at least one method		6700058	6700789	-1	hypothetical protein
72	6686306	6700916	14610	15	Predicted by at least one method		6700786	6701385	-1	hypothetical protein
73	7058412	7063523	5111	9	Predicted by at least one method	spuE	7057292	7058413	1	Spermidine-binding periplasmic protein SpuE
73	7058412	7063523	5111	9	Predicted by at least one method		7058555	7058680	-1	hypothetical protein
73	7058412	7063523	5111	9	Predicted by at least one method		7058820	7059518	-1	hypothetical protein
73	7058412	7063523	5111	9	Predicted by at least one method		7059907	7060629	-1	hypothetical protein
73	7058412	7063523	5111	9	Predicted by at least one method		7060689	7061351	-1	hypothetical protein
73	7058412	7063523	5111	9	Predicted by at least one method		7061495	7062205	-1	hypothetical protein
73	7058412	7063523	5111	9	Predicted by at least one method		7062311	7062757	1	hypothetical protein
73	7058412	7063523	5111	9	Predicted by at least one method		7062854	7063072	1	hypothetical protein
73	7058412	7063523	5111	9	Predicted by at least one method		7063492	7065861	-1	putative glycosyl hydrolase
74	7104560	7112617	8057	11	Predicted by at least one method		7104140	7104829	-1	hypothetical protein
74	7104560	7112617	8057	11	Predicted by at least one method		7104877	7105173	-1	hypothetical protein
74	7104560	7112617	8057	11	Predicted by at least one method		7105189	7105359	-1	hypothetical protein
74	7104560	7112617	8057	11	Predicted by at least one method	nphR	7105402	7106388	-1	Transcriptional activator NphR
74	7104560	7112617	8057	11	Predicted by at least one method	fabG_7	7106585	7107373	-1	3-oxoacyl-[acyl-carrier-protein] reductase FabG
74	7104560	7112617	8057	11	Predicted by at least one method	comR_2	7107465	7108040	-1	HTH-type transcriptional repressor ComR
74	7104560	7112617	8057	11	Predicted by at least one method		7108336	7108770	-1	hypothetical protein
74	7104560	7112617	8057	11	Predicted by at least one method	mmcR_3	7109231	7110283	-1	Mitomycin biosynthesis 6-O-methyltransferase
74	7104560	7112617	8057	11	Predicted by at least one method	rhaS_7	7110583	7111584	1	HTH-type transcriptional activator RhaS
74	7104560	7112617	8057	11	Predicted by at least one method		7111720	7112280	-1	hypothetical protein
74	7104560	7112617	8057	11	Predicted by at least one method		7112296	7112514	1	hypothetical protein
75	7155653	7164197	8544	8	Predicted by at least one method		7155653	7155907	1	hypothetical protein
75	7155653	7164197	8544	8	Predicted by at least one method		7155951	7157882	1	putative acyl-CoA dehydrogenase FadE10
75	7155653	7164197	8544	8	Predicted by at least one method	dxr	7157958	7159391	1	1-deoxy-D-xylulose 5-phosphate reductoisomerase
75	7155653	7164197	8544	8	Predicted by at least one method	rip1	7159388	7160692	1	Zinc metalloprotease Rip1
75	7155653	7164197	8544	8	Predicted by at least one method		7160926	7161135	1	hypothetical protein
75	7155653	7164197	8544	8	Predicted by at least one method	ispG_1	7161241	7162398	1	4-hydroxy-3-methylbut-2-en-1-yl diphosphate synthase (flavodoxin)
75	7155653	7164197	8544	8	Predicted by at least one method		7162405	7163142	-1	hypothetical protein
75	7155653	7164197	8544	8	Predicted by at least one method		7163349	7164197	1	hypothetical protein
76	7459381	7468886	9505	9	Predicted by at least one method		7459466	7462426	-1	hypothetical protein
76	7459381	7468886	9505	9	Predicted by at least one method		7462430	7463818	-1	hypothetical protein
76	7459381	7468886	9505	9	Predicted by at least one method		7463818	7465212	-1	hypothetical protein
76	7459381	7468886	9505	9	Predicted by at least one method		7465345	7465770	1	hypothetical protein
76	7459381	7468886	9505	9	Predicted by at least one method		7465767	7466045	1	hypothetical protein
76	7459381	7468886	9505	9	Predicted by at least one method		7466290	7466499	1	hypothetical protein
76	7459381	7468886	9505	9	Predicted by at least one method		7466584	7468044	1	hypothetical protein
76	7459381	7468886	9505	9	Predicted by at least one method		7468465	7468773	-1	hypothetical protein
76	7459381	7468886	9505	9	Predicted by at least one method		7468870	7469238	-1	hypothetical protein
77	7759889	7765734	5845	5	Predicted by at least one method		7758543	7759892	1	hypothetical protein
77	7759889	7765734	5845	5	Predicted by at least one method	lacF_9	7759889	7760887	1	Lactose transport system permease protein LacF
77	7759889	7765734	5845	5	Predicted by at least one method	araQ_11	7760884	7761741	1	L-arabinose transport system permease protein AraQ
77	7759889	7765734	5845	5	Predicted by at least one method		7761776	7763308	1	hypothetical protein
77	7759889	7765734	5845	5	Predicted by at least one method		7763305	7766652	1	hypothetical protein
78	8436700	8444817	8117	5	Predicted by at least one method		8436800	8438284	-1	hypothetical protein
78	8436700	8444817	8117	5	Predicted by at least one method	hypBA2	8438281	8441553	-1	Beta-L-arabinobiosidase
78	8436700	8444817	8117	5	Predicted by at least one method	ccpA_10	8441676	8442704	-1	Catabolite control protein A
78	8436700	8444817	8117	5	Predicted by at least one method	dasA_4	8442876	8444186	1	Diacetylchitobiose binding protein DasA
78	8436700	8444817	8117	5	Predicted by at least one method	ngcF_4	8444219	8445169	1	Diacetylchitobiose uptake system permease protein NgcF
79	8528464	8536167	7703	5	Predicted by at least one method	glpK_3	8527171	8528688	1	Glycerol kinase
79	8528464	8536167	7703	5	Predicted by at least one method	glpD2_2	8528771	8530483	1	Glycerol-3-phosphate dehydrogenase 2
79	8528464	8536167	7703	5	Predicted by at least one method		8530378	8531223	-1	hypothetical protein
79	8528464	8536167	7703	5	Predicted by at least one method		8531474	8534656	1	hypothetical protein
79	8528464	8536167	7703	5	Predicted by at least one method	lgrD_3	8534731	8538009	1	Linear gramicidin synthase subunit D
80	8635364	8648168	12804	7	Predicted by at least one method	ctaD_5	8634950	8635429	-1	putative cytochrome c oxidase subunit 1
80	8635364	8648168	12804	7	Predicted by at least one method		8635698	8637683	-1	hypothetical protein
80	8635364	8648168	12804	7	Predicted by at least one method	pknH_2	8637830	8638771	1	Serine/threonine-protein kinase PknH
80	8635364	8648168	12804	7	Predicted by at least one method	pknD_26	8638957	8640219	1	Serine/threonine-protein kinase PknD
80	8635364	8648168	12804	7	Predicted by at least one method	rapA_4	8640379	8643621	1	RNA polymerase-associated protein RapA
80	8635364	8648168	12804	7	Predicted by at least one method		8643618	8647943	1	hypothetical protein
80	8635364	8648168	12804	7	Predicted by at least one method		8648029	8648235	-1	hypothetical protein
81	8643618	8650221	6603	6	Predicted by at least one method	rapA_4	8640379	8643621	1	RNA polymerase-associated protein RapA
81	8643618	8650221	6603	6	Predicted by at least one method		8643618	8647943	1	hypothetical protein
81	8643618	8650221	6603	6	Predicted by at least one method		8648029	8648235	-1	hypothetical protein
81	8643618	8650221	6603	6	Predicted by at least one method		8648232	8649101	-1	hypothetical protein
81	8643618	8650221	6603	6	Predicted by at least one method		8649329	8649790	1	hypothetical protein
81	8643618	8650221	6603	6	Predicted by at least one method		8649853	8650221	-1	hypothetical protein
82	8648484	8657544	9060	9	Predicted by at least one method		8648232	8649101	-1	hypothetical protein
82	8648484	8657544	9060	9	Predicted by at least one method		8649329	8649790	1	hypothetical protein
82	8648484	8657544	9060	9	Predicted by at least one method		8649853	8650221	-1	hypothetical protein
82	8648484	8657544	9060	9	Predicted by at least one method		8650403	8652049	1	hypothetical protein
82	8648484	8657544	9060	9	Predicted by at least one method		8652206	8653288	1	hypothetical protein
82	8648484	8657544	9060	9	Predicted by at least one method		8653512	8653655	-1	hypothetical protein
82	8648484	8657544	9060	9	Predicted by at least one method		8653665	8654084	1	hypothetical protein
82	8648484	8657544	9060	9	Predicted by at least one method		8654079	8657369	-1	hypothetical protein
82	8648484	8657544	9060	9	Predicted by at least one method	dnaN	8657540	8658391	-1	Beta sliding clamp
83	8657608	8667162	9554	7	Predicted by at least one method	dnaN	8657540	8658391	-1	Beta sliding clamp
83	8657608	8667162	9554	7	Predicted by at least one method		8658510	8659550	1	IS630 family transposase ISBli13
83	8657608	8667162	9554	7	Predicted by at least one method		8659654	8660727	-1	hypothetical protein
83	8657608	8667162	9554	7	Predicted by at least one method		8660852	8661460	-1	hypothetical protein
83	8657608	8667162	9554	7	Predicted by at least one method		8661494	8664040	-1	hypothetical protein
83	8657608	8667162	9554	7	Predicted by at least one method		8664129	8664968	-1	hypothetical protein
83	8657608	8667162	9554	7	Predicted by at least one method	recD	8665299	8671514	1	RecBCD enzyme subunit RecD
84	8669486	8680760	11274	5	Predicted by at least one method	recD	8665299	8671514	1	RecBCD enzyme subunit RecD
84	8669486	8680760	11274	5	Predicted by at least one method	rep_3	8671595	8673766	-1	ATP-dependent DNA helicase Rep
84	8669486	8680760	11274	5	Predicted by at least one method		8673959	8677792	1	hypothetical protein
84	8669486	8680760	11274	5	Predicted by at least one method		8677789	8679684	1	hypothetical protein
84	8669486	8680760	11274	5	Predicted by at least one method		8679681	8680460	1	hypothetical protein
85	8680789	8688454	7665	7	Predicted by at least one method		8680820	8681143	1	hypothetical protein
85	8680789	8688454	7665	7	Predicted by at least one method		8681320	8684211	-1	hypothetical protein
85	8680789	8688454	7665	7	Predicted by at least one method		8684350	8684604	1	hypothetical protein
85	8680789	8688454	7665	7	Predicted by at least one method		8684484	8685086	-1	hypothetical protein
85	8680789	8688454	7665	7	Predicted by at least one method	ccpA_11	8685349	8686383	1	Catabolite control protein A
85	8680789	8688454	7665	7	Predicted by at least one method		8686520	8687824	1	hypothetical protein
85	8680789	8688454	7665	7	Predicted by at least one method	ngcF_5	8687902	8688837	1	Diacetylchitobiose uptake system permease protein NgcF
86	8689496	8701388	11892	11	Predicted by at least one method	araQ_14	8688839	8689711	1	L-arabinose transport system permease protein AraQ
86	8689496	8701388	11892	11	Predicted by at least one method	bfrA	8689755	8691227	1	Beta-fructosidase
86	8689496	8701388	11892	11	Predicted by at least one method		8692222	8693403	-1	Inulin fructotransferase [DFA-I-forming]
86	8689496	8701388	11892	11	Predicted by at least one method		8693432	8693620	-1	hypothetical protein
86	8689496	8701388	11892	11	Predicted by at least one method	ngcG_6	8693656	8694555	-1	Diacetylchitobiose uptake system permease protein NgcG
86	8689496	8701388	11892	11	Predicted by at least one method	melD_8	8694552	8695427	-1	Melibiose/raffinose/stachyose import permease protein MelD
86	8689496	8701388	11892	11	Predicted by at least one method		8695445	8696794	-1	hypothetical protein
86	8689496	8701388	11892	11	Predicted by at least one method	purR_4	8697237	8698241	1	HTH-type transcriptional repressor PurR
86	8689496	8701388	11892	11	Predicted by at least one method		8698340	8699719	1	hypothetical protein
86	8689496	8701388	11892	11	Predicted by at least one method	sacA_1	8699712	8701163	1	Sucrose-6-phosphate hydrolase
86	8689496	8701388	11892	11	Predicted by at least one method	scrK_3	8701349	8702347	1	Fructokinase
87	8887403	8904963	17560	16	Predicted by at least one method		8885964	8889263	1	hypothetical protein
87	8887403	8904963	17560	16	Predicted by at least one method		8889444	8889746	-1	hypothetical protein
87	8887403	8904963	17560	16	Predicted by at least one method		8889833	8890384	-1	hypothetical protein
87	8887403	8904963	17560	16	Predicted by at least one method		8890734	8892587	1	hypothetical protein
87	8887403	8904963	17560	16	Predicted by at least one method		8893000	8893770	-1	hypothetical protein
87	8887403	8904963	17560	16	Predicted by at least one method		8894222	8894386	1	hypothetical protein
87	8887403	8904963	17560	16	Predicted by at least one method	carC_2	8894516	8895667	1	Caffeyl-CoA reductase-Etf complex subunit CarC
87	8887403	8904963	17560	16	Predicted by at least one method		8895978	8896502	-1	hypothetical protein
87	8887403	8904963	17560	16	Predicted by at least one method	fgd_9	8896519	8897493	-1	F420-dependent glucose-6-phosphate dehydrogenase
87	8887403	8904963	17560	16	Predicted by at least one method		8897490	8899919	-1	hypothetical protein
87	8887403	8904963	17560	16	Predicted by at least one method		8899936	8901015	-1	hypothetical protein
87	8887403	8904963	17560	16	Predicted by at least one method		8901200	8902522	1	Phenylacetate-coenzyme A ligase
87	8887403	8904963	17560	16	Predicted by at least one method		8902522	8903241	1	hypothetical protein
87	8887403	8904963	17560	16	Predicted by at least one method	hcaB_13	8903256	8904167	1	3-phenylpropionate-dihydrodiol/cinnamic acid-dihydrodiol dehydrogenase
87	8887403	8904963	17560	16	Predicted by at least one method		8904169	8904645	1	hypothetical protein
87	8887403	8904963	17560	16	Predicted by at least one method		8904642	8905790	1	hypothetical protein
88	8910656	8915706	5050	6	Predicted by at least one method	hcaB_14	8910000	8910911	-1	3-phenylpropionate-dihydrodiol/cinnamic acid-dihydrodiol dehydrogenase
88	8910656	8915706	5050	6	Predicted by at least one method	fldA	8910938	8912092	-1	Cinnamoyl-CoA:phenyllactate CoA-transferase
88	8910656	8915706	5050	6	Predicted by at least one method	crt_4	8912125	8912895	-1	Short-chain-enoyl-CoA hydratase
88	8910656	8915706	5050	6	Predicted by at least one method	fabG_16	8912906	8913661	-1	3-oxoacyl-[acyl-carrier-protein] reductase FabG
88	8910656	8915706	5050	6	Predicted by at least one method	mmgC_8	8913763	8914905	1	Acyl-CoA dehydrogenase
88	8910656	8915706	5050	6	Predicted by at least one method	puuC	8915002	8916492	1	NADP/NAD-dependent aldehyde dehydrogenase PuuC
89	8926610	8932104	5494	7	Predicted by at least one method	mmgC_9	8925632	8926768	-1	Acyl-CoA dehydrogenase
89	8926610	8932104	5494	7	Predicted by at least one method	echA8_2	8926906	8927673	-1	putative enoyl-CoA hydratase echA8
89	8926610	8932104	5494	7	Predicted by at least one method	paaG_3	8927769	8928635	1	1,2-epoxyphenylacetyl-CoA isomerase
89	8926610	8932104	5494	7	Predicted by at least one method	bglB	8928797	8930197	1	Beta-glucosidase B
89	8926610	8932104	5494	7	Predicted by at least one method		8930176	8930676	-1	hypothetical protein
89	8926610	8932104	5494	7	Predicted by at least one method		8930703	8931524	-1	putative enoyl-CoA hydratase echA12
89	8926610	8932104	5494	7	Predicted by at least one method	mmgC_10	8931633	8932754	1	Acyl-CoA dehydrogenase
90	8933194	8948068	14874	17	Predicted by at least one method		8932774	8933952	1	Putative acyl-CoA dehydrogenase FadE17
90	8933194	8948068	14874	17	Predicted by at least one method		8933949	8934461	1	hypothetical protein
90	8933194	8948068	14874	17	Predicted by at least one method	fabG_17	8934461	8935216	1	3-oxoacyl-[acyl-carrier-protein] reductase FabG
90	8933194	8948068	14874	17	Predicted by at least one method	yfdE	8935380	8936576	-1	Acetyl-CoA:oxalate CoA-transferase
90	8933194	8948068	14874	17	Predicted by at least one method		8936721	8937230	1	hypothetical protein
90	8933194	8948068	14874	17	Predicted by at least one method		8937236	8938087	1	putative enoyl-CoA hydratase echA12
90	8933194	8948068	14874	17	Predicted by at least one method		8938116	8938568	1	hypothetical protein
90	8933194	8948068	14874	17	Predicted by at least one method		8938565	8938987	1	hypothetical protein
90	8933194	8948068	14874	17	Predicted by at least one method	lcfB_7	8938984	8940456	1	Long-chain-fatty-acid--CoA ligase
90	8933194	8948068	14874	17	Predicted by at least one method		8940449	8941546	1	hypothetical protein
90	8933194	8948068	14874	17	Predicted by at least one method		8941587	8942768	-1	hypothetical protein
90	8933194	8948068	14874	17	Predicted by at least one method	nanR_5	8942895	8943698	-1	HTH-type transcriptional repressor NanR
90	8933194	8948068	14874	17	Predicted by at least one method	paaG_4	8943892	8944710	1	1,2-epoxyphenylacetyl-CoA isomerase
90	8933194	8948068	14874	17	Predicted by at least one method		8944707	8945285	1	hypothetical protein
90	8933194	8948068	14874	17	Predicted by at least one method		8945697	8946923	-1	Putative acyl-CoA dehydrogenase FadE17
90	8933194	8948068	14874	17	Predicted by at least one method	fabG2_2	8947038	8947784	1	putative oxidoreductase
90	8933194	8948068	14874	17	Predicted by at least one method	thlA	8947816	8949048	1	Acetyl-CoA acetyltransferase
91	8949006	8961395	12389	11	Predicted by at least one method	thlA	8947816	8949048	1	Acetyl-CoA acetyltransferase
91	8949006	8961395	12389	11	Predicted by at least one method		8949048	8950490	1	hypothetical protein
91	8949006	8961395	12389	11	Predicted by at least one method		8950487	8951695	1	hypothetical protein
91	8949006	8961395	12389	11	Predicted by at least one method	tsaC1	8951712	8952506	1	4-formylbenzenesulfonate dehydrogenase TsaC1/TsaC2
91	8949006	8961395	12389	11	Predicted by at least one method	btuD_30	8952559	8955300	-1	Vitamin B12 import ATP-binding protein BtuD
91	8949006	8961395	12389	11	Predicted by at least one method		8955429	8956667	1	hypothetical protein
91	8949006	8961395	12389	11	Predicted by at least one method	livF_3	8956684	8957487	1	High-affinity branched-chain amino acid transport ATP-binding protein LivF
91	8949006	8961395	12389	11	Predicted by at least one method		8957489	8958841	1	hypothetical protein
91	8949006	8961395	12389	11	Predicted by at least one method	luxC	8958838	8960238	1	Long-chain acyl-protein thioester reductase
91	8949006	8961395	12389	11	Predicted by at least one method		8960244	8961200	-1	hypothetical protein
91	8949006	8961395	12389	11	Predicted by at least one method	gabR_5	8961222	8962829	1	HTH-type transcriptional regulatory protein GabR
92	9214722	9228780	14058	28	Predicted by at least one method		9214759	9216264	1	hypothetical protein
92	9214722	9228780	14058	28	Predicted by at least one method		9216169	9216519	-1	hypothetical protein
92	9214722	9228780	14058	28	Predicted by at least one method		9216629	9217138	-1	hypothetical protein
92	9214722	9228780	14058	28	Predicted by at least one method		9217295	9217519	1	hypothetical protein
92	9214722	9228780	14058	28	Predicted by at least one method		9217516	9217671	1	hypothetical protein
92	9214722	9228780	14058	28	Predicted by at least one method		9217754	9218869	1	hypothetical protein
92	9214722	9228780	14058	28	Predicted by at least one method		9218866	9219495	1	hypothetical protein
92	9214722	9228780	14058	28	Predicted by at least one method		9219492	9220022	1	hypothetical protein
92	9214722	9228780	14058	28	Predicted by at least one method		9220019	9220498	1	hypothetical protein
92	9214722	9228780	14058	28	Predicted by at least one method		9220504	9220683	1	hypothetical protein
92	9214722	9228780	14058	28	Predicted by at least one method		9220751	9221368	1	hypothetical protein
92	9214722	9228780	14058	28	Predicted by at least one method		9221365	9221583	1	hypothetical protein
92	9214722	9228780	14058	28	Predicted by at least one method		9221580	9221918	1	hypothetical protein
92	9214722	9228780	14058	28	Predicted by at least one method		9221915	9222550	1	hypothetical protein
92	9214722	9228780	14058	28	Predicted by at least one method		9222724	9222999	1	hypothetical protein
92	9214722	9228780	14058	28	Predicted by at least one method		9222996	9223406	1	hypothetical protein
92	9214722	9228780	14058	28	Predicted by at least one method		9223403	9223672	1	hypothetical protein
92	9214722	9228780	14058	28	Predicted by at least one method		9223647	9223835	1	hypothetical protein
92	9214722	9228780	14058	28	Predicted by at least one method		9223835	9225250	1	hypothetical protein
92	9214722	9228780	14058	28	Predicted by at least one method		9225274	9225609	1	hypothetical protein
92	9214722	9228780	14058	28	Predicted by at least one method		9225606	9226145	1	hypothetical protein
92	9214722	9228780	14058	28	Predicted by at least one method		9226142	9226507	1	hypothetical protein
92	9214722	9228780	14058	28	Predicted by at least one method		9226504	9226683	1	hypothetical protein
92	9214722	9228780	14058	28	Predicted by at least one method		9226680	9226877	1	hypothetical protein
92	9214722	9228780	14058	28	Predicted by at least one method		9227001	9227225	1	hypothetical protein
92	9214722	9228780	14058	28	Predicted by at least one method		9227296	9228009	1	hypothetical protein
92	9214722	9228780	14058	28	Predicted by at least one method		9228230	9228469	1	hypothetical protein
92	9214722	9228780	14058	28	Predicted by at least one method		9228646	9229053	1	hypothetical protein
93	9217295	9229053	11758	25	Predicted by at least one method		9217295	9217519	1	hypothetical protein
93	9217295	9229053	11758	25	Predicted by at least one method		9217516	9217671	1	hypothetical protein
93	9217295	9229053	11758	25	Predicted by at least one method		9217754	9218869	1	hypothetical protein
93	9217295	9229053	11758	25	Predicted by at least one method		9218866	9219495	1	hypothetical protein
93	9217295	9229053	11758	25	Predicted by at least one method		9219492	9220022	1	hypothetical protein
93	9217295	9229053	11758	25	Predicted by at least one method		9220019	9220498	1	hypothetical protein
93	9217295	9229053	11758	25	Predicted by at least one method		9220504	9220683	1	hypothetical protein
93	9217295	9229053	11758	25	Predicted by at least one method		9220751	9221368	1	hypothetical protein
93	9217295	9229053	11758	25	Predicted by at least one method		9221365	9221583	1	hypothetical protein
93	9217295	9229053	11758	25	Predicted by at least one method		9221580	9221918	1	hypothetical protein
93	9217295	9229053	11758	25	Predicted by at least one method		9221915	9222550	1	hypothetical protein
93	9217295	9229053	11758	25	Predicted by at least one method		9222724	9222999	1	hypothetical protein
93	9217295	9229053	11758	25	Predicted by at least one method		9222996	9223406	1	hypothetical protein
93	9217295	9229053	11758	25	Predicted by at least one method		9223403	9223672	1	hypothetical protein
93	9217295	9229053	11758	25	Predicted by at least one method		9223647	9223835	1	hypothetical protein
93	9217295	9229053	11758	25	Predicted by at least one method		9223835	9225250	1	hypothetical protein
93	9217295	9229053	11758	25	Predicted by at least one method		9225274	9225609	1	hypothetical protein
93	9217295	9229053	11758	25	Predicted by at least one method		9225606	9226145	1	hypothetical protein
93	9217295	9229053	11758	25	Predicted by at least one method		9226142	9226507	1	hypothetical protein
93	9217295	9229053	11758	25	Predicted by at least one method		9226504	9226683	1	hypothetical protein
93	9217295	9229053	11758	25	Predicted by at least one method		9226680	9226877	1	hypothetical protein
93	9217295	9229053	11758	25	Predicted by at least one method		9227001	9227225	1	hypothetical protein
93	9217295	9229053	11758	25	Predicted by at least one method		9227296	9228009	1	hypothetical protein
93	9217295	9229053	11758	25	Predicted by at least one method		9228230	9228469	1	hypothetical protein
93	9217295	9229053	11758	25	Predicted by at least one method		9228646	9229053	1	hypothetical protein
94	9228930	9237958	9028	11	Predicted by at least one method		9228646	9229053	1	hypothetical protein
94	9228930	9237958	9028	11	Predicted by at least one method		9229135	9230124	1	hypothetical protein
94	9228930	9237958	9028	11	Predicted by at least one method		9230220	9230510	1	hypothetical protein
94	9228930	9237958	9028	11	Predicted by at least one method		9230761	9231105	1	hypothetical protein
94	9228930	9237958	9028	11	Predicted by at least one method		9231897	9232439	1	hypothetical protein
94	9228930	9237958	9028	11	Predicted by at least one method		9232402	9233946	1	hypothetical protein
94	9228930	9237958	9028	11	Predicted by at least one method		9233958	9234197	1	hypothetical protein
94	9228930	9237958	9028	11	Predicted by at least one method		9234194	9235396	1	hypothetical protein
94	9228930	9237958	9028	11	Predicted by at least one method		9235399	9236235	1	hypothetical protein
94	9228930	9237958	9028	11	Predicted by at least one method		9236242	9237699	1	hypothetical protein
94	9228930	9237958	9028	11	Predicted by at least one method		9237786	9238067	1	hypothetical protein
95	9239040	9247006	7966	11	Predicted by at least one method		9238856	9239578	1	hypothetical protein
95	9239040	9247006	7966	11	Predicted by at least one method		9239575	9240117	1	hypothetical protein
95	9239040	9247006	7966	11	Predicted by at least one method		9240110	9240733	1	hypothetical protein
95	9239040	9247006	7966	11	Predicted by at least one method	gerKI	9240730	9241620	1	dTDP-4-oxo-6-deoxy-D-allose reductase
95	9239040	9247006	7966	11	Predicted by at least one method		9241617	9242219	1	hypothetical protein
95	9239040	9247006	7966	11	Predicted by at least one method		9242231	9242674	1	hypothetical protein
95	9239040	9247006	7966	11	Predicted by at least one method		9242674	9243414	1	hypothetical protein
95	9239040	9247006	7966	11	Predicted by at least one method		9243489	9243899	1	hypothetical protein
95	9239040	9247006	7966	11	Predicted by at least one method		9243911	9244417	1	hypothetical protein
95	9239040	9247006	7966	11	Predicted by at least one method		9244430	9244840	1	hypothetical protein
95	9239040	9247006	7966	11	Predicted by at least one method		9244996	9247119	1	hypothetical protein
96	9312900	9316910	4010	3	Predicted by at least one method	araD_1	9312900	9313613	-1	L-ribulose-5-phosphate 4-epimerase AraD
96	9312900	9316910	4010	3	Predicted by at least one method	araA_1	9313651	9315174	-1	L-arabinose isomerase
96	9312900	9316910	4010	3	Predicted by at least one method	araB_1	9315231	9316910	-1	Ribulokinase
97	9319605	9324716	5111	6	Predicted by at least one method		9319754	9320233	-1	hypothetical protein
97	9319605	9324716	5111	6	Predicted by at least one method		9320808	9321242	1	hypothetical protein
97	9319605	9324716	5111	6	Predicted by at least one method		9321239	9321790	1	hypothetical protein
97	9319605	9324716	5111	6	Predicted by at least one method		9322003	9322242	1	hypothetical protein
97	9319605	9324716	5111	6	Predicted by at least one method		9322317	9323858	-1	hypothetical protein
97	9319605	9324716	5111	6	Predicted by at least one method	ccpA_12	9324650	9325744	1	Catabolite control protein A
98	9365842	9370527	4685	4	Predicted by at least one method		9364340	9366853	1	hypothetical protein
98	9365842	9370527	4685	4	Predicted by at least one method		9366932	9368989	-1	hypothetical protein
98	9365842	9370527	4685	4	Predicted by at least one method	rbsR_4	9369245	9370309	-1	Ribose operon repressor
98	9365842	9370527	4685	4	Predicted by at least one method	bglA_3	9370493	9371851	-1	Beta-glucosidase A
99	9410974	9416169	5195	4	Predicted by at least one method	araB_2	9410974	9412656	1	Ribulokinase
99	9410974	9416169	5195	4	Predicted by at least one method	araA_2	9412755	9414275	1	L-arabinose isomerase
99	9410974	9416169	5195	4	Predicted by at least one method	araD_2	9414322	9415044	1	L-ribulose-5-phosphate 4-epimerase AraD
99	9410974	9416169	5195	4	Predicted by at least one method		9415819	9416169	-1	hypothetical protein
100	9474122	9480711	6589	9	Predicted by at least one method		9472360	9474129	1	hypothetical protein
100	9474122	9480711	6589	9	Predicted by at least one method		9474290	9475261	-1	hypothetical protein
100	9474122	9480711	6589	9	Predicted by at least one method		9475375	9475857	-1	hypothetical protein
100	9474122	9480711	6589	9	Predicted by at least one method		9475910	9476377	1	hypothetical protein
100	9474122	9480711	6589	9	Predicted by at least one method		9476677	9477015	1	hypothetical protein
100	9474122	9480711	6589	9	Predicted by at least one method		9477012	9477941	1	hypothetical protein
100	9474122	9480711	6589	9	Predicted by at least one method		9478086	9478241	1	hypothetical protein
100	9474122	9480711	6589	9	Predicted by at least one method		9478377	9478946	-1	hypothetical protein
100	9474122	9480711	6589	9	Predicted by at least one method	efpA_10	9479077	9480576	-1	putative MFS-type transporter EfpA
101	9487581	9497870	10289	6	Predicted by at least one method		9487621	9488139	-1	hypothetical protein
101	9487581	9497870	10289	6	Predicted by at least one method		9489127	9489936	1	hypothetical protein
101	9487581	9497870	10289	6	Predicted by at least one method	fabG_19	9489933	9490754	1	3-oxoacyl-[acyl-carrier-protein] reductase FabG
101	9487581	9497870	10289	6	Predicted by at least one method		9491668	9494382	1	hypothetical protein
101	9487581	9497870	10289	6	Predicted by at least one method		9494496	9497294	1	hypothetical protein
101	9487581	9497870	10289	6	Predicted by at least one method		9497407	9500541	-1	hypothetical protein
102	9500386	9520730	20344	13	Predicted by at least one method		9497407	9500541	-1	hypothetical protein
102	9500386	9520730	20344	13	Predicted by at least one method		9500608	9501507	-1	hypothetical protein
102	9500386	9520730	20344	13	Predicted by at least one method		9501504	9502451	-1	hypothetical protein
102	9500386	9520730	20344	13	Predicted by at least one method		9502457	9503902	-1	hypothetical protein
102	9500386	9520730	20344	13	Predicted by at least one method		9503914	9506070	-1	hypothetical protein
102	9500386	9520730	20344	13	Predicted by at least one method		9506083	9507315	-1	hypothetical protein
102	9500386	9520730	20344	13	Predicted by at least one method		9507315	9510977	-1	hypothetical protein
102	9500386	9520730	20344	13	Predicted by at least one method		9510974	9512830	-1	hypothetical protein
102	9500386	9520730	20344	13	Predicted by at least one method		9512982	9515984	-1	hypothetical protein
102	9500386	9520730	20344	13	Predicted by at least one method		9517393	9518652	1	hypothetical protein
102	9500386	9520730	20344	13	Predicted by at least one method	melD_10	9518656	9519630	1	Melibiose/raffinose/stachyose import permease protein MelD
102	9500386	9520730	20344	13	Predicted by at least one method	ycjP_3	9519627	9520493	1	Inner membrane ABC transporter permease protein YcjP
102	9500386	9520730	20344	13	Predicted by at least one method	srlR_4	9520631	9521422	-1	Glucitol operon repressor
103	9536226	9542139	5913	6	Predicted by at least one method		9536226	9536570	1	hypothetical protein
103	9536226	9542139	5913	6	Predicted by at least one method		9536687	9537334	-1	hypothetical protein
103	9536226	9542139	5913	6	Predicted by at least one method	mshB_2	9537907	9538740	1	1D-myo-inositol 2-acetamido-2-deoxy-alpha-D-glucopyranoside deacetylase
103	9536226	9542139	5913	6	Predicted by at least one method		9539192	9539644	1	hypothetical protein
103	9536226	9542139	5913	6	Predicted by at least one method		9540099	9541058	1	hypothetical protein
103	9536226	9542139	5913	6	Predicted by at least one method		9541723	9542139	-1	hypothetical protein
104	9569432	9573449	4017	6	Predicted by at least one method		9569944	9570693	1	hypothetical protein
104	9569432	9573449	4017	6	Predicted by at least one method		9570820	9571659	-1	hypothetical protein
104	9569432	9573449	4017	6	Predicted by at least one method		9571656	9572390	-1	hypothetical protein
104	9569432	9573449	4017	6	Predicted by at least one method		9572646	9573077	-1	hypothetical protein
104	9569432	9573449	4017	6	Predicted by at least one method		9573168	9573359	-1	hypothetical protein
104	9569432	9573449	4017	6	Predicted by at least one method		9573430	9574632	-1	IS4 family transposase MICBce1
105	9581525	9585694	4169	4	Predicted by at least one method	tet(X)_2	9581799	9582920	-1	Flavin-dependent monooxygenase
105	9581525	9585694	4169	4	Predicted by at least one method		9583950	9584369	1	hypothetical protein
105	9581525	9585694	4169	4	Predicted by at least one method		9584621	9585091	-1	hypothetical protein
105	9581525	9585694	4169	4	Predicted by at least one method		9585616	9586512	1	hypothetical protein
106	9586413	9594036	7623	5	Predicted by at least one method		9585616	9586512	1	hypothetical protein
106	9586413	9594036	7623	5	Predicted by at least one method		9586614	9587582	-1	hypothetical protein
106	9586413	9594036	7623	5	Predicted by at least one method		9587676	9589337	-1	hypothetical protein
106	9586413	9594036	7623	5	Predicted by at least one method		9589404	9593807	-1	hypothetical protein
106	9586413	9594036	7623	5	Predicted by at least one method		9594005	9594304	-1	hypothetical protein
107	9643494	9647635	4141	3	Predicted by at least one method	yxdL	9643021	9643776	1	ABC transporter ATP-binding protein YxdL
107	9643494	9647635	4141	3	Predicted by at least one method		9643780	9646338	1	hypothetical protein
107	9643494	9647635	4141	3	Predicted by at least one method		9646829	9647431	-1	hypothetical protein
108	9681561	9689873	8312	7	Predicted by at least one method		9679993	9681573	1	hypothetical protein
108	9681561	9689873	8312	7	Predicted by at least one method		9681557	9682237	-1	hypothetical protein
108	9681561	9689873	8312	7	Predicted by at least one method		9682661	9683233	-1	hypothetical protein
108	9681561	9689873	8312	7	Predicted by at least one method		9684050	9684274	1	hypothetical protein
108	9681561	9689873	8312	7	Predicted by at least one method		9685120	9688104	-1	hypothetical protein
108	9681561	9689873	8312	7	Predicted by at least one method		9688453	9688851	-1	hypothetical protein
108	9681561	9689873	8312	7	Predicted by at least one method		9688848	9689696	-1	IS5 family transposase ISSco3
109	9690843	9704263	13420	17	Predicted by at least one method		9690843	9692240	1	hypothetical protein
109	9690843	9704263	13420	17	Predicted by at least one method		9692250	9693020	1	IS21 family transposase ISChy4
109	9690843	9704263	13420	17	Predicted by at least one method		9693131	9693748	1	hypothetical protein
109	9690843	9704263	13420	17	Predicted by at least one method		9694531	9694764	-1	hypothetical protein
109	9690843	9704263	13420	17	Predicted by at least one method		9694901	9695485	-1	hypothetical protein
109	9690843	9704263	13420	17	Predicted by at least one method		9695482	9696174	-1	hypothetical protein
109	9690843	9704263	13420	17	Predicted by at least one method		9696195	9697064	1	hypothetical protein
109	9690843	9704263	13420	17	Predicted by at least one method		9697173	9697526	1	hypothetical protein
109	9690843	9704263	13420	17	Predicted by at least one method		9698449	9698730	1	hypothetical protein
109	9690843	9704263	13420	17	Predicted by at least one method	ephA_4	9698790	9699725	-1	Epoxide hydrolase A
109	9690843	9704263	13420	17	Predicted by at least one method		9699947	9700312	1	hypothetical protein
109	9690843	9704263	13420	17	Predicted by at least one method		9700575	9701468	-1	hypothetical protein
109	9690843	9704263	13420	17	Predicted by at least one method		9701564	9702229	1	hypothetical protein
109	9690843	9704263	13420	17	Predicted by at least one method		9702409	9702936	1	IS630 family transposase ISBli13
109	9690843	9704263	13420	17	Predicted by at least one method		9702876	9703160	1	hypothetical protein
109	9690843	9704263	13420	17	Predicted by at least one method		9703199	9703639	1	hypothetical protein
109	9690843	9704263	13420	17	Predicted by at least one method		9703925	9704263	1	hypothetical protein
110	9693131	9700312	7181	9	Predicted by at least one method		9693131	9693748	1	hypothetical protein
110	9693131	9700312	7181	9	Predicted by at least one method		9694531	9694764	-1	hypothetical protein
110	9693131	9700312	7181	9	Predicted by at least one method		9694901	9695485	-1	hypothetical protein
110	9693131	9700312	7181	9	Predicted by at least one method		9695482	9696174	-1	hypothetical protein
110	9693131	9700312	7181	9	Predicted by at least one method		9696195	9697064	1	hypothetical protein
110	9693131	9700312	7181	9	Predicted by at least one method		9697173	9697526	1	hypothetical protein
110	9693131	9700312	7181	9	Predicted by at least one method		9698449	9698730	1	hypothetical protein
110	9693131	9700312	7181	9	Predicted by at least one method	ephA_4	9698790	9699725	-1	Epoxide hydrolase A
110	9693131	9700312	7181	9	Predicted by at least one method		9699947	9700312	1	hypothetical protein
111	9732361	9741920	9559	10	Predicted by at least one method		9732140	9732655	1	hypothetical protein
111	9732361	9741920	9559	10	Predicted by at least one method		9732809	9733261	-1	hypothetical protein
111	9732361	9741920	9559	10	Predicted by at least one method		9733404	9734564	-1	hypothetical protein
111	9732361	9741920	9559	10	Predicted by at least one method		9734912	9735121	-1	hypothetical protein
111	9732361	9741920	9559	10	Predicted by at least one method		9735404	9735967	1	hypothetical protein
111	9732361	9741920	9559	10	Predicted by at least one method		9737259	9738248	1	hypothetical protein
111	9732361	9741920	9559	10	Predicted by at least one method		9738898	9739548	-1	hypothetical protein
111	9732361	9741920	9559	10	Predicted by at least one method		9739661	9740122	1	hypothetical protein
111	9732361	9741920	9559	10	Predicted by at least one method	prmC_5	9740321	9741085	1	Release factor glutamine methyltransferase
111	9732361	9741920	9559	10	Predicted by at least one method		9741757	9743736	1	hypothetical protein
112	9749029	9761384	12355	14	Predicted by at least one method		9749029	9749547	1	hypothetical protein
112	9749029	9761384	12355	14	Predicted by at least one method		9749544	9749891	1	hypothetical protein
112	9749029	9761384	12355	14	Predicted by at least one method		9749952	9750332	-1	hypothetical protein
112	9749029	9761384	12355	14	Predicted by at least one method		9750329	9751753	-1	ISL3 family transposase ISFsp1
112	9749029	9761384	12355	14	Predicted by at least one method		9752300	9752875	1	hypothetical protein
112	9749029	9761384	12355	14	Predicted by at least one method		9752865	9753494	1	hypothetical protein
112	9749029	9761384	12355	14	Predicted by at least one method		9753649	9754473	1	hypothetical protein
112	9749029	9761384	12355	14	Predicted by at least one method		9754781	9754975	-1	hypothetical protein
112	9749029	9761384	12355	14	Predicted by at least one method		9755280	9755519	1	hypothetical protein
112	9749029	9761384	12355	14	Predicted by at least one method		9755656	9756033	-1	hypothetical protein
112	9749029	9761384	12355	14	Predicted by at least one method	iclR_4	9756775	9757533	1	Transcriptional repressor IclR
112	9749029	9761384	12355	14	Predicted by at least one method		9757632	9758804	1	hypothetical protein
112	9749029	9761384	12355	14	Predicted by at least one method		9759104	9761101	-1	hypothetical protein
112	9749029	9761384	12355	14	Predicted by at least one method		9761241	9761384	-1	hypothetical protein
113	9753948	9764252	10304	12	Predicted by at least one method		9753649	9754473	1	hypothetical protein
113	9753948	9764252	10304	12	Predicted by at least one method		9754781	9754975	-1	hypothetical protein
113	9753948	9764252	10304	12	Predicted by at least one method		9755280	9755519	1	hypothetical protein
113	9753948	9764252	10304	12	Predicted by at least one method		9755656	9756033	-1	hypothetical protein
113	9753948	9764252	10304	12	Predicted by at least one method	iclR_4	9756775	9757533	1	Transcriptional repressor IclR
113	9753948	9764252	10304	12	Predicted by at least one method		9757632	9758804	1	hypothetical protein
113	9753948	9764252	10304	12	Predicted by at least one method		9759104	9761101	-1	hypothetical protein
113	9753948	9764252	10304	12	Predicted by at least one method		9761241	9761384	-1	hypothetical protein
113	9753948	9764252	10304	12	Predicted by at least one method		9762276	9762662	-1	hypothetical protein
113	9753948	9764252	10304	12	Predicted by at least one method		9762818	9763285	-1	hypothetical protein
113	9753948	9764252	10304	12	Predicted by at least one method		9763327	9764070	-1	putative oxidoreductase
113	9753948	9764252	10304	12	Predicted by at least one method	namA_3	9764152	9765261	-1	NADPH dehydrogenase
114	9815975	9826703	10728	10	Predicted by at least one method		9814609	9816042	-1	Bifunctional beta-D-glucosidase/beta-D-fucosidase
114	9815975	9826703	10728	10	Predicted by at least one method		9816550	9817851	-1	hypothetical protein
114	9815975	9826703	10728	10	Predicted by at least one method	ramA_4	9817997	9818878	-1	HTH-type transcriptional activator RamA
114	9815975	9826703	10728	10	Predicted by at least one method	cocE_2	9819076	9820776	-1	Cocaine esterase
114	9815975	9826703	10728	10	Predicted by at least one method		9820835	9821980	-1	hypothetical protein
114	9815975	9826703	10728	10	Predicted by at least one method		9822097	9823179	-1	hypothetical protein
114	9815975	9826703	10728	10	Predicted by at least one method	rdmC_3	9823181	9824008	-1	Aclacinomycin methylesterase RdmC
114	9815975	9826703	10728	10	Predicted by at least one method		9824025	9825308	-1	hypothetical protein
114	9815975	9826703	10728	10	Predicted by at least one method	ccpA_16	9825513	9826508	1	Catabolite control protein A
114	9815975	9826703	10728	10	Predicted by at least one method		9826608	9827774	-1	hypothetical protein
115	9823181	9865198	42017	27	Predicted by at least one method	rdmC_3	9823181	9824008	-1	Aclacinomycin methylesterase RdmC
115	9823181	9865198	42017	27	Predicted by at least one method		9824025	9825308	-1	hypothetical protein
115	9823181	9865198	42017	27	Predicted by at least one method	ccpA_16	9825513	9826508	1	Catabolite control protein A
115	9823181	9865198	42017	27	Predicted by at least one method		9826608	9827774	-1	hypothetical protein
115	9823181	9865198	42017	27	Predicted by at least one method	lcfB_8	9827934	9829427	1	Long-chain-fatty-acid--CoA ligase
115	9823181	9865198	42017	27	Predicted by at least one method		9829818	9829976	1	hypothetical protein
115	9823181	9865198	42017	27	Predicted by at least one method		9829963	9830769	-1	IS30 family transposase ISMsm8
115	9823181	9865198	42017	27	Predicted by at least one method		9831568	9832179	1	hypothetical protein
115	9823181	9865198	42017	27	Predicted by at least one method		9832246	9836619	-1	hypothetical protein
115	9823181	9865198	42017	27	Predicted by at least one method		9837077	9837538	-1	hypothetical protein
115	9823181	9865198	42017	27	Predicted by at least one method		9837568	9838461	-1	hypothetical protein
115	9823181	9865198	42017	27	Predicted by at least one method		9838458	9841571	-1	hypothetical protein
115	9823181	9865198	42017	27	Predicted by at least one method		9841682	9845281	-1	hypothetical protein
115	9823181	9865198	42017	27	Predicted by at least one method		9845869	9846750	1	hypothetical protein
115	9823181	9865198	42017	27	Predicted by at least one method		9846780	9847751	1	hypothetical protein
115	9823181	9865198	42017	27	Predicted by at least one method		9847884	9849161	1	hypothetical protein
115	9823181	9865198	42017	27	Predicted by at least one method		9849527	9850303	-1	IS4 family transposase ISFsp5
115	9823181	9865198	42017	27	Predicted by at least one method		9850726	9852036	-1	hypothetical protein
115	9823181	9865198	42017	27	Predicted by at least one method		9852033	9853886	-1	hypothetical protein
115	9823181	9865198	42017	27	Predicted by at least one method		9854981	9856198	-1	IS110 family transposase ISSgr1
115	9823181	9865198	42017	27	Predicted by at least one method		9856381	9857223	1	hypothetical protein
115	9823181	9865198	42017	27	Predicted by at least one method		9858108	9859592	1	hypothetical protein
115	9823181	9865198	42017	27	Predicted by at least one method		9859592	9860383	1	IS21 family transposase IS1415
115	9823181	9865198	42017	27	Predicted by at least one method	cas3	9860919	9863498	1	CRISPR-associated nuclease/helicase Cas3
115	9823181	9865198	42017	27	Predicted by at least one method	cse1	9863491	9864003	1	CRISPR-associated protein CasA/Cse1
115	9823181	9865198	42017	27	Predicted by at least one method		9864725	9865198	1	hypothetical protein
115	9823181	9865198	42017	27	Predicted by at least one method		9865195	9865605	1	hypothetical protein
116	9835771	9845921	10150	6	Predicted by at least one method		9832246	9836619	-1	hypothetical protein
116	9835771	9845921	10150	6	Predicted by at least one method		9837077	9837538	-1	hypothetical protein
116	9835771	9845921	10150	6	Predicted by at least one method		9837568	9838461	-1	hypothetical protein
116	9835771	9845921	10150	6	Predicted by at least one method		9838458	9841571	-1	hypothetical protein
116	9835771	9845921	10150	6	Predicted by at least one method		9841682	9845281	-1	hypothetical protein
116	9835771	9845921	10150	6	Predicted by at least one method		9845869	9846750	1	hypothetical protein
117	9847693	9854339	6646	5	Predicted by at least one method		9846780	9847751	1	hypothetical protein
117	9847693	9854339	6646	5	Predicted by at least one method		9847884	9849161	1	hypothetical protein
117	9847693	9854339	6646	5	Predicted by at least one method		9849527	9850303	-1	IS4 family transposase ISFsp5
117	9847693	9854339	6646	5	Predicted by at least one method		9850726	9852036	-1	hypothetical protein
117	9847693	9854339	6646	5	Predicted by at least one method		9852033	9853886	-1	hypothetical protein
118	9850726	9857223	6497	4	Predicted by at least one method		9850726	9852036	-1	hypothetical protein
118	9850726	9857223	6497	4	Predicted by at least one method		9852033	9853886	-1	hypothetical protein
118	9850726	9857223	6497	4	Predicted by at least one method		9854981	9856198	-1	IS110 family transposase ISSgr1
118	9850726	9857223	6497	4	Predicted by at least one method		9856381	9857223	1	hypothetical protein

[truncated: 7 more sheets: Table S11, Table S12, Table S13, Table S14, Table S15, Table S16, Table S17]
